# Supplementary material for: Signal transduction pathway profiling of individual tumor samples
Source: BMC Bioinformatics. 2005 Jun 29;6:163. doi: 10.1186/1471-2105-6-163 (PMC1184060; doi:10.1186/1471-2105-6-163)
Supplement: Additional File 1 — All additional files are in tab-delimited format. Tablel_Golub.csv Tablel_Sotirou.csv Table2_Golub.csv Table2_Sotirou.csv Table2_Veer.csv Table3_Golub.csv Table3_Sotirou.csv Table3_Veer.csv Table4_Golub.csv Table4_Sotirou.csv Contingency_Tables_Golub.csv Contingency_Tables_Sotirou.csv Contingency_Tables_Veer.csv [file 1471-2105-6-163-S1.zip]

Archive with 14 entries (14 files):
- supplement/Contingency_Tables_Golub.csv
- supplement/Contingency_Tables_Sotirou.csv
- supplement/Contingency_Tables_Veer.csv
- supplement/README.txt
- supplement/Table1_Golub.csv
- supplement/Table1_Sotirou.csv
- supplement/Table2_Golub.csv
- supplement/Table2_Sotirou.csv
- supplement/Table2_Veer.csv
- supplement/Table3_Golub.csv
- supplement/Table3_Sotirou.csv
- supplement/Table3_Veer.csv
- supplement/Table4_Golub.csv
- supplement/Table4_Sotirou.csv
