# Supplementary material for: Signal transduction pathway profiling of individual tumor samples
Source: BMC Bioinformatics. 2005 Jun 29;6:163. doi: 10.1186/1471-2105-6-163 (PMC1184060; doi:10.1186/1471-2105-6-163)
Supplement: Additional File 1 — All additional files are in tab-delimited format. Tablel_Golub.csv Tablel_Sotirou.csv Table2_Golub.csv Table2_Sotirou.csv Table2_Veer.csv Table3_Golub.csv Table3_Sotirou.csv Table3_Veer.csv Table4_Golub.csv Table4_Sotirou.csv Contingency_Tables_Golub.csv Contingency_Tables_Sotirou.csv Contingency_Tables_Veer.csv [file 1471-2105-6-163-S1.zip › supplement/Contingency_Tables_Golub.csv]

	ALL	AML
B-cell antigen receptor pathway (+)	0	0
B-cell antigen receptor pathway (-)	0	0
B-cell antigen receptor pathway (?)	27	11
pval: 1.00e+00
chi-square: 0.00e+00
	ALL	AML
EDAR pathway (+)	1	7
EDAR pathway (-)	18	0
EDAR pathway (?)	8	4
pval: 3.07e-05
chi-square: 2.08e+01
	ALL	AML
EGF network (+)	4	0
EGF network (-)	3	3
EGF network (?)	20	8
pval: 2.32e-01
chi-square: 2.92e+00
	ALL	AML
ER all (+)	0	0
ER all (-)	0	0
ER all (?)	27	11
pval: 1.00e+00
chi-square: 0.00e+00
	ALL	AML
ER all,verified (+)	2	0
ER all,verified (-)	0	0
ER all,verified (?)	25	11
pval: 6.50e-01
chi-square: 8.60e-01
	ALL	AML
ER repressed (+)	0	0
ER repressed (-)	0	0
ER repressed (?)	27	11
pval: 1.00e+00
chi-square: 0.00e+00
	ALL	AML
ER repressed,verified (+)	0	0
ER repressed,verified (-)	0	0
ER repressed,verified (?)	27	11
pval: 1.00e+00
chi-square: 0.00e+00
	ALL	AML
ER induced (+)	1	0
ER induced (-)	0	0
ER induced (?)	26	11
pval: 8.11e-01
chi-square: 4.18e-01
	ALL	AML
ER induced,verif (+)	4	0
ER induced,verif (-)	0	0
ER induced,verif (?)	23	11
pval: 4.02e-01
chi-square: 1.82e+00
	ALL	AML
IFN pathway (+)	5	0
IFN pathway (-)	2	1
IFN pathway (?)	20	10
pval: 3.09e-01
chi-square: 2.35e+00
	ALL	AML
IL-1 pathway (+)	0	6
IL-1 pathway (-)	19	0
IL-1 pathway (?)	8	5
pval: 9.93e-06
chi-square: 2.30e+01
	ALL	AML
IL-10 pathway (+)	3	0
IL-10 pathway (-)	0	0
IL-10 pathway (?)	24	11
pval: 5.15e-01
chi-square: 1.33e+00
	ALL	AML
IL-12 - STAT4 pathway (+)	4	0
IL-12 - STAT4 pathway (-)	0	0
IL-12 - STAT4 pathway (?)	23	11
pval: 4.02e-01
chi-square: 1.82e+00
	ALL	AML
IL-2 - STAT5 pathway (+)	5	1
IL-2 - STAT5 pathway (-)	8	1
IL-2 - STAT5 pathway (?)	14	9
pval: 2.24e-01
chi-square: 2.99e+00
	ALL	AML
IL-4 - STAT6 pathway (+)	0	0
IL-4 - STAT6 pathway (-)	0	0
IL-4 - STAT6 pathway (?)	27	11
pval: 1.00e+00
chi-square: 0.00e+00
	ALL	AML
Insulin pathway (+)	1	5
Insulin pathway (-)	15	0
Insulin pathway (?)	11	6
pval: 5.33e-04
chi-square: 1.51e+01
	ALL	AML
Oncostatin M pathway (+)	2	0
Oncostatin M pathway (-)	0	0
Oncostatin M pathway (?)	25	11
pval: 6.50e-01
chi-square: 8.60e-01
	ALL	AML
PDGF pathway (+)	1	0
PDGF pathway (-)	0	0
PDGF pathway (?)	26	11
pval: 8.11e-01
chi-square: 4.18e-01
	ALL	AML
PRL pathway (+)	5	0
PRL pathway (-)	2	0
PRL pathway (?)	20	11
pval: 1.74e-01
chi-square: 3.50e+00
	ALL	AML
RANK pathway (+)	1	7
RANK pathway (-)	18	0
RANK pathway (?)	8	4
pval: 3.07e-05
chi-square: 2.08e+01
	ALL	AML
T-cell antigen receptor pathway (+)	0	0
T-cell antigen receptor pathway (-)	0	0
T-cell antigen receptor pathway (?)	27	11
pval: 1.00e+00
chi-square: 0.00e+00
	ALL	AML
TGFbeta network (+)	0	0
TGFbeta network (-)	0	0
TGFbeta network (?)	27	11
pval: 1.00e+00
chi-square: 0.00e+00
	ALL	AML
TLR4 pathway (+)	1	0
TLR4 pathway (-)	2	0
TLR4 pathway (?)	24	11
pval: 5.15e-01
chi-square: 1.33e+00
	ALL	AML
TNF-alpha pathway (+)	1	4
TNF-alpha pathway (-)	15	0
TNF-alpha pathway (?)	11	7
pval: 1.29e-03
chi-square: 1.33e+01
	ALL	AML
TPO pathway (+)	4	0
TPO pathway (-)	2	1
TPO pathway (?)	21	10
pval: 4.02e-01
chi-square: 1.82e+00
	ALL	AML
VEGF pathway (+)	2	0
VEGF pathway (-)	0	0
VEGF pathway (?)	25	11
pval: 6.50e-01
chi-square: 8.60e-01
	ALL	AML
Wnt pathway (+)	0	0
Wnt pathway (-)	0	0
Wnt pathway (?)	27	11
pval: 1.00e+00
chi-square: 0.00e+00
	ALL	AML
c-Kit pathway (+)	0	4
c-Kit pathway (-)	5	0
c-Kit pathway (?)	22	7
pval: 2.26e-03
chi-square: 1.22e+01
	ALL	AML
fMLP pathway (+)	0	6
fMLP pathway (-)	15	0
fMLP pathway (?)	12	5
pval: 2.98e-05
chi-square: 2.08e+01
