# Supplementary material for: Signal transduction pathway profiling of individual tumor samples
Source: BMC Bioinformatics. 2005 Jun 29;6:163. doi: 10.1186/1471-2105-6-163 (PMC1184060; doi:10.1186/1471-2105-6-163)
Supplement: Additional File 1 — All additional files are in tab-delimited format. Tablel_Golub.csv Tablel_Sotirou.csv Table2_Golub.csv Table2_Sotirou.csv Table2_Veer.csv Table3_Golub.csv Table3_Sotirou.csv Table3_Veer.csv Table4_Golub.csv Table4_Sotirou.csv Contingency_Tables_Golub.csv Contingency_Tables_Sotirou.csv Contingency_Tables_Veer.csv [file 1471-2105-6-163-S1.zip › supplement/Contingency_Tables_Sotirou.csv]

	Rip_braca_0	Rip_braca_1
B-cell antigen receptor pathway (+)	2	3
B-cell antigen receptor pathway (-)	3	0
B-cell antigen receptor pathway (?)	57	34
pval: 2.36e-01
chi-square: 2.88e+00
	Rip_braca_0	Rip_braca_1
EDAR pathway (+)	10	7
EDAR pathway (-)	13	4
EDAR pathway (?)	39	26
pval: 4.30e-01
chi-square: 1.69e+00
	Rip_braca_0	Rip_braca_1
EGF network (+)	10	7
EGF network (-)	13	4
EGF network (?)	39	26
pval: 4.30e-01
chi-square: 1.69e+00
	Rip_braca_0	Rip_braca_1
ER all (+)	12	2
ER all (-)	8	9
ER all (?)	42	26
pval: 8.33e-02
chi-square: 4.97e+00
	Rip_braca_0	Rip_braca_1
ER all,verified (+)	0	0
ER all,verified (-)	0	0
ER all,verified (?)	62	37
pval: 1.00e+00
chi-square: 0.00e+00
	Rip_braca_0	Rip_braca_1
ER repressed (+)	6	2
ER repressed (-)	5	3
ER repressed (?)	51	32
pval: 7.51e-01
chi-square: 5.73e-01
	Rip_braca_0	Rip_braca_1
ER repressed,verified (+)	0	1
ER repressed,verified (-)	0	0
ER repressed,verified (?)	62	36
pval: 4.29e-01
chi-square: 1.69e+00
	Rip_braca_0	Rip_braca_1
ER induced (+)	16	2
ER induced (-)	10	11
ER induced (?)	36	24
pval: 2.35e-02
chi-square: 7.50e+00
	Rip_braca_0	Rip_braca_1
ER induced,verif (+)	0	1
ER induced,verif (-)	0	0
ER induced,verif (?)	62	36
pval: 4.29e-01
chi-square: 1.69e+00
	Rip_braca_0	Rip_braca_1
IFN pathway (+)	4	3
IFN pathway (-)	5	2
IFN pathway (?)	53	32
pval: 8.50e-01
chi-square: 3.24e-01
	Rip_braca_0	Rip_braca_1
IL-1 pathway (+)	6	5
IL-1 pathway (-)	7	2
IL-1 pathway (?)	49	30
pval: 5.48e-01
chi-square: 1.20e+00
	Rip_braca_0	Rip_braca_1
IL-10 pathway (+)	4	1
IL-10 pathway (-)	4	1
IL-10 pathway (?)	54	35
pval: 4.88e-01
chi-square: 1.43e+00
	Rip_braca_0	Rip_braca_1
IL-12 - STAT4 pathway (+)	3	1
IL-12 - STAT4 pathway (-)	4	0
IL-12 - STAT4 pathway (?)	55	36
pval: 2.42e-01
chi-square: 2.83e+00
	Rip_braca_0	Rip_braca_1
IL-2 - STAT5 pathway (+)	3	0
IL-2 - STAT5 pathway (-)	2	0
IL-2 - STAT5 pathway (?)	57	37
pval: 2.08e-01
chi-square: 3.14e+00
	Rip_braca_0	Rip_braca_1
IL-4 - STAT6 pathway (+)	1	1
IL-4 - STAT6 pathway (-)	1	0
IL-4 - STAT6 pathway (?)	60	36
pval: 6.93e-01
chi-square: 7.34e-01
	Rip_braca_0	Rip_braca_1
Insulin pathway (+)	7	4
Insulin pathway (-)	9	5
Insulin pathway (?)	46	28
pval: 9.86e-01
chi-square: 2.81e-02
	Rip_braca_0	Rip_braca_1
Oncostatin M pathway (+)	1	0
Oncostatin M pathway (-)	0	0
Oncostatin M pathway (?)	61	37
pval: 7.40e-01
chi-square: 6.03e-01
	Rip_braca_0	Rip_braca_1
PDGF pathway (+)	4	2
PDGF pathway (-)	4	1
PDGF pathway (?)	54	34
pval: 6.88e-01
chi-square: 7.47e-01
	Rip_braca_0	Rip_braca_1
PRL pathway (+)	3	3
PRL pathway (-)	4	2
PRL pathway (?)	55	32
pval: 7.93e-01
chi-square: 4.64e-01
	Rip_braca_0	Rip_braca_1
RANK pathway (+)	9	7
RANK pathway (-)	14	4
RANK pathway (?)	39	26
pval: 3.27e-01
chi-square: 2.23e+00
	Rip_braca_0	Rip_braca_1
T-cell antigen receptor pathway (+)	2	3
T-cell antigen receptor pathway (-)	3	0
T-cell antigen receptor pathway (?)	57	34
pval: 2.36e-01
chi-square: 2.88e+00
	Rip_braca_0	Rip_braca_1
TGFbeta network (+)	13	6
TGFbeta network (-)	14	4
TGFbeta network (?)	35	27
pval: 2.18e-01
chi-square: 3.05e+00
	Rip_braca_0	Rip_braca_1
TLR4 pathway (+)	8	6
TLR4 pathway (-)	12	3
TLR4 pathway (?)	42	28
pval: 3.13e-01
chi-square: 2.32e+00
	Rip_braca_0	Rip_braca_1
TNF-alpha pathway (+)	10	8
TNF-alpha pathway (-)	12	5
TNF-alpha pathway (?)	40	24
pval: 6.55e-01
chi-square: 8.45e-01
	Rip_braca_0	Rip_braca_1
TPO pathway (+)	4	3
TPO pathway (-)	5	2
TPO pathway (?)	53	32
pval: 8.50e-01
chi-square: 3.24e-01
	Rip_braca_0	Rip_braca_1
VEGF pathway (+)	2	1
VEGF pathway (-)	5	0
VEGF pathway (?)	55	36
pval: 2.03e-01
chi-square: 3.19e+00
	Rip_braca_0	Rip_braca_1
Wnt pathway (+)	10	6
Wnt pathway (-)	5	3
Wnt pathway (?)	47	28
pval: 1.00e-00
chi-square: 2.16e-04
	Rip_braca_0	Rip_braca_1
c-Kit pathway (+)	10	6
c-Kit pathway (-)	5	5
c-Kit pathway (?)	47	26
pval: 6.78e-01
chi-square: 7.78e-01
	Rip_braca_0	Rip_braca_1
fMLP pathway (+)	5	5
fMLP pathway (-)	11	1
fMLP pathway (?)	46	31
pval: 7.14e-02
chi-square: 5.28e+00
	metastasis(+)	metastasis(-)
B-cell antigen receptor pathway (+)	2	3
B-cell antigen receptor pathway (-)	1	2
B-cell antigen receptor pathway (?)	50	41
pval: 6.27e-01
chi-square: 9.33e-01
	metastasis(+)	metastasis(-)
EDAR pathway (+)	9	8
EDAR pathway (-)	8	9
EDAR pathway (?)	36	29
pval: 8.28e-01
chi-square: 3.78e-01
	metastasis(+)	metastasis(-)
EGF network (+)	11	6
EGF network (-)	11	6
EGF network (?)	31	34
pval: 2.73e-01
chi-square: 2.60e+00
	metastasis(+)	metastasis(-)
ER all (+)	6	8
ER all (-)	12	5
ER all (?)	35	33
pval: 2.53e-01
chi-square: 2.75e+00
	metastasis(+)	metastasis(-)
ER all,verified (+)	0	0
ER all,verified (-)	0	0
ER all,verified (?)	53	46
pval: 1.00e+00
chi-square: 0.00e+00
	metastasis(+)	metastasis(-)
ER repressed (+)	4	4
ER repressed (-)	4	4
ER repressed (?)	45	38
pval: 9.53e-01
chi-square: 9.59e-02
	metastasis(+)	metastasis(-)
ER repressed,verified (+)	1	0
ER repressed,verified (-)	0	0
ER repressed,verified (?)	52	46
pval: 6.45e-01
chi-square: 8.77e-01
	metastasis(+)	metastasis(-)
ER induced (+)	9	9
ER induced (-)	13	8
ER induced (?)	31	29
pval: 6.82e-01
chi-square: 7.66e-01
	metastasis(+)	metastasis(-)
ER induced,verif (+)	1	0
ER induced,verif (-)	0	0
ER induced,verif (?)	52	46
pval: 6.45e-01
chi-square: 8.77e-01
	metastasis(+)	metastasis(-)
IFN pathway (+)	3	4
IFN pathway (-)	5	2
IFN pathway (?)	45	40
pval: 5.40e-01
chi-square: 1.23e+00
	metastasis(+)	metastasis(-)
IL-1 pathway (+)	7	4
IL-1 pathway (-)	5	4
IL-1 pathway (?)	41	38
pval: 7.59e-01
chi-square: 5.51e-01
	metastasis(+)	metastasis(-)
IL-10 pathway (+)	2	3
IL-10 pathway (-)	3	2
IL-10 pathway (?)	48	41
pval: 7.95e-01
chi-square: 4.58e-01
	metastasis(+)	metastasis(-)
IL-12 - STAT4 pathway (+)	2	2
IL-12 - STAT4 pathway (-)	0	4
IL-12 - STAT4 pathway (?)	51	40
pval: 8.81e-02
chi-square: 4.86e+00
	metastasis(+)	metastasis(-)
IL-2 - STAT5 pathway (+)	2	1
IL-2 - STAT5 pathway (-)	2	0
IL-2 - STAT5 pathway (?)	49	45
pval: 3.64e-01
chi-square: 2.02e+00
	metastasis(+)	metastasis(-)
IL-4 - STAT6 pathway (+)	2	0
IL-4 - STAT6 pathway (-)	1	0
IL-4 - STAT6 pathway (?)	50	46
pval: 2.61e-01
chi-square: 2.69e+00
	metastasis(+)	metastasis(-)
Insulin pathway (+)	4	7
Insulin pathway (-)	10	4
Insulin pathway (?)	39	35
pval: 2.09e-01
chi-square: 3.13e+00
	metastasis(+)	metastasis(-)
Oncostatin M pathway (+)	0	1
Oncostatin M pathway (-)	0	0
Oncostatin M pathway (?)	53	45
pval: 5.59e-01
chi-square: 1.16e+00
	metastasis(+)	metastasis(-)
PDGF pathway (+)	2	4
PDGF pathway (-)	4	1
PDGF pathway (?)	47	41
pval: 3.02e-01
chi-square: 2.39e+00
	metastasis(+)	metastasis(-)
PRL pathway (+)	3	3
PRL pathway (-)	5	1
PRL pathway (?)	45	42
pval: 3.19e-01
chi-square: 2.29e+00
	metastasis(+)	metastasis(-)
RANK pathway (+)	8	8
RANK pathway (-)	8	10
RANK pathway (?)	37	28
pval: 6.13e-01
chi-square: 9.78e-01
	metastasis(+)	metastasis(-)
T-cell antigen receptor pathway (+)	2	3
T-cell antigen receptor pathway (-)	1	2
T-cell antigen receptor pathway (?)	50	41
pval: 6.27e-01
chi-square: 9.33e-01
	metastasis(+)	metastasis(-)
TGFbeta network (+)	7	12
TGFbeta network (-)	10	8
TGFbeta network (?)	36	26
pval: 2.63e-01
chi-square: 2.67e+00
	metastasis(+)	metastasis(-)
TLR4 pathway (+)	8	6
TLR4 pathway (-)	9	6
TLR4 pathway (?)	36	34
pval: 7.98e-01
chi-square: 4.50e-01
	metastasis(+)	metastasis(-)
TNF-alpha pathway (+)	10	8
TNF-alpha pathway (-)	8	9
TNF-alpha pathway (?)	35	29
pval: 8.39e-01
chi-square: 3.50e-01
	metastasis(+)	metastasis(-)
TPO pathway (+)	3	4
TPO pathway (-)	5	2
TPO pathway (?)	45	40
pval: 5.40e-01
chi-square: 1.23e+00
	metastasis(+)	metastasis(-)
VEGF pathway (+)	2	1
VEGF pathway (-)	3	2
VEGF pathway (?)	48	43
pval: 8.54e-01
chi-square: 3.15e-01
	metastasis(+)	metastasis(-)
Wnt pathway (+)	7	9
Wnt pathway (-)	4	4
Wnt pathway (?)	42	33
pval: 6.57e-01
chi-square: 8.39e-01
	metastasis(+)	metastasis(-)
c-Kit pathway (+)	8	8
c-Kit pathway (-)	5	5
c-Kit pathway (?)	40	33
pval: 9.15e-01
chi-square: 1.77e-01
	metastasis(+)	metastasis(-)
fMLP pathway (+)	6	4
fMLP pathway (-)	5	7
fMLP pathway (?)	42	35
pval: 6.44e-01
chi-square: 8.79e-01
	Grade_1	Grade_2	Grade_3
B-cell antigen receptor pathway (+)	2	0	3
B-cell antigen receptor pathway (-)	0	3	0
B-cell antigen receptor pathway (?)	14	35	42
pval: 6.71e-02
chi-square: 8.77e+00
	Grade_1	Grade_2	Grade_3
EDAR pathway (+)	2	7	8
EDAR pathway (-)	4	7	6
EDAR pathway (?)	10	24	31
pval: 8.49e-01
chi-square: 1.37e+00
	Grade_1	Grade_2	Grade_3
EGF network (+)	1	8	8
EGF network (-)	3	8	6
EGF network (?)	12	22	31
pval: 5.87e-01
chi-square: 2.83e+00
	Grade_1	Grade_2	Grade_3
ER all (+)	5	5	4
ER all (-)	0	7	10
ER all (?)	11	26	31
pval: 1.05e-01
chi-square: 7.67e+00
	Grade_1	Grade_2	Grade_3
ER all,verified (+)	0	0	0
ER all,verified (-)	0	0	0
ER all,verified (?)	16	38	45
pval: 1.00e+00
chi-square: 0.00e+00
	Grade_1	Grade_2	Grade_3
ER repressed (+)	2	3	3
ER repressed (-)	2	1	5
ER repressed (?)	12	34	37
pval: 5.41e-01
chi-square: 3.10e+00
	Grade_1	Grade_2	Grade_3
ER repressed,verified (+)	0	0	1
ER repressed,verified (-)	0	0	0
ER repressed,verified (?)	16	38	44
pval: 8.76e-01
chi-square: 1.21e+00
	Grade_1	Grade_2	Grade_3
ER induced (+)	8	8	2
ER induced (-)	1	9	11
ER induced (?)	7	21	32
pval: 1.53e-03
chi-square: 1.75e+01
	Grade_1	Grade_2	Grade_3
ER induced,verif (+)	0	0	1
ER induced,verif (-)	0	0	0
ER induced,verif (?)	16	38	44
pval: 8.76e-01
chi-square: 1.21e+00
	Grade_1	Grade_2	Grade_3
IFN pathway (+)	1	4	2
IFN pathway (-)	1	2	4
IFN pathway (?)	14	32	39
pval: 8.24e-01
chi-square: 1.52e+00
	Grade_1	Grade_2	Grade_3
IL-1 pathway (+)	1	2	8
IL-1 pathway (-)	2	4	3
IL-1 pathway (?)	13	32	34
pval: 3.94e-01
chi-square: 4.09e+00
	Grade_1	Grade_2	Grade_3
IL-10 pathway (+)	1	2	2
IL-10 pathway (-)	1	1	3
IL-10 pathway (?)	14	35	40
pval: 9.34e-01
chi-square: 8.36e-01
	Grade_1	Grade_2	Grade_3
IL-12 - STAT4 pathway (+)	0	0	4
IL-12 - STAT4 pathway (-)	1	1	2
IL-12 - STAT4 pathway (?)	15	37	39
pval: 2.43e-01
chi-square: 5.46e+00
	Grade_1	Grade_2	Grade_3
IL-2 - STAT5 pathway (+)	0	1	2
IL-2 - STAT5 pathway (-)	0	1	1
IL-2 - STAT5 pathway (?)	16	36	42
pval: 8.68e-01
chi-square: 1.26e+00
	Grade_1	Grade_2	Grade_3
IL-4 - STAT6 pathway (+)	0	1	1
IL-4 - STAT6 pathway (-)	0	0	1
IL-4 - STAT6 pathway (?)	16	37	43
pval: 8.04e-01
chi-square: 1.63e+00
	Grade_1	Grade_2	Grade_3
Insulin pathway (+)	1	7	3
Insulin pathway (-)	2	4	8
Insulin pathway (?)	13	27	34
pval: 4.15e-01
chi-square: 3.93e+00
	Grade_1	Grade_2	Grade_3
Oncostatin M pathway (+)	0	0	1
Oncostatin M pathway (-)	0	0	0
Oncostatin M pathway (?)	16	38	44
pval: 8.76e-01
chi-square: 1.21e+00
	Grade_1	Grade_2	Grade_3
PDGF pathway (+)	1	2	3
PDGF pathway (-)	1	2	2
PDGF pathway (?)	14	34	40
pval: 9.97e-01
chi-square: 1.55e-01
	Grade_1	Grade_2	Grade_3
PRL pathway (+)	1	3	2
PRL pathway (-)	1	2	3
PRL pathway (?)	14	33	40
pval: 9.75e-01
chi-square: 4.84e-01
	Grade_1	Grade_2	Grade_3
RANK pathway (+)	2	7	7
RANK pathway (-)	5	7	6
RANK pathway (?)	9	24	32
pval: 5.91e-01
chi-square: 2.80e+00
	Grade_1	Grade_2	Grade_3
T-cell antigen receptor pathway (+)	2	0	3
T-cell antigen receptor pathway (-)	0	3	0
T-cell antigen receptor pathway (?)	14	35	42
pval: 6.71e-02
chi-square: 8.77e+00
	Grade_1	Grade_2	Grade_3
TGFbeta network (+)	4	10	5
TGFbeta network (-)	3	7	8
TGFbeta network (?)	9	21	32
pval: 4.37e-01
chi-square: 3.78e+00
	Grade_1	Grade_2	Grade_3
TLR4 pathway (+)	1	5	8
TLR4 pathway (-)	3	7	5
TLR4 pathway (?)	12	26	32
pval: 7.15e-01
chi-square: 2.11e+00
	Grade_1	Grade_2	Grade_3
TNF-alpha pathway (+)	2	7	9
TNF-alpha pathway (-)	4	6	7
TNF-alpha pathway (?)	10	25	29
pval: 8.99e-01
chi-square: 1.07e+00
	Grade_1	Grade_2	Grade_3
TPO pathway (+)	1	4	2
TPO pathway (-)	1	2	4
TPO pathway (?)	14	32	39
pval: 8.24e-01
chi-square: 1.52e+00
	Grade_1	Grade_2	Grade_3
VEGF pathway (+)	0	1	2
VEGF pathway (-)	1	2	2
VEGF pathway (?)	15	35	41
pval: 9.26e-01
chi-square: 8.93e-01
	Grade_1	Grade_2	Grade_3
Wnt pathway (+)	3	5	8
Wnt pathway (-)	2	4	2
Wnt pathway (?)	11	29	35
pval: 7.57e-01
chi-square: 1.88e+00
	Grade_1	Grade_2	Grade_3
c-Kit pathway (+)	2	6	8
c-Kit pathway (-)	1	4	5
c-Kit pathway (?)	13	28	32
pval: 9.56e-01
chi-square: 6.60e-01
	Grade_1	Grade_2	Grade_3
fMLP pathway (+)	1	1	8
fMLP pathway (-)	3	6	3
fMLP pathway (?)	12	31	34
pval: 1.27e-01
chi-square: 7.18e+00
	ER_LBA_0	ER_LBA_1
B-cell antigen receptor pathway (+)	4	1
B-cell antigen receptor pathway (-)	1	2
B-cell antigen receptor pathway (?)	29	62
pval: 8.76e-02
chi-square: 4.87e+00
	ER_LBA_0	ER_LBA_1
EDAR pathway (+)	10	7
EDAR pathway (-)	0	17
EDAR pathway (?)	24	41
pval: 1.11e-03
chi-square: 1.36e+01
	ER_LBA_0	ER_LBA_1
EGF network (+)	9	8
EGF network (-)	1	16
EGF network (?)	24	41
pval: 1.16e-02
chi-square: 8.91e+00
	ER_LBA_0	ER_LBA_1
ER all (+)	1	13
ER all (-)	14	3
ER all (?)	19	49
pval: 9.13e-06
chi-square: 2.32e+01
	ER_LBA_0	ER_LBA_1
ER all,verified (+)	0	0
ER all,verified (-)	0	0
ER all,verified (?)	34	65
pval: 1.00e+00
chi-square: 0.00e+00
	ER_LBA_0	ER_LBA_1
ER repressed (+)	1	7
ER repressed (-)	4	4
ER repressed (?)	29	54
pval: 2.76e-01
chi-square: 2.58e+00
	ER_LBA_0	ER_LBA_1
ER repressed,verified (+)	0	1
ER repressed,verified (-)	0	0
ER repressed,verified (?)	34	64
pval: 7.68e-01
chi-square: 5.28e-01
	ER_LBA_0	ER_LBA_1
ER induced (+)	1	17
ER induced (-)	16	5
ER induced (?)	17	43
pval: 6.51e-06
chi-square: 2.39e+01
	ER_LBA_0	ER_LBA_1
ER induced,verif (+)	1	0
ER induced,verif (-)	0	0
ER induced,verif (?)	33	65
pval: 3.81e-01
chi-square: 1.93e+00
	ER_LBA_0	ER_LBA_1
IFN pathway (+)	4	3
IFN pathway (-)	0	7
IFN pathway (?)	30	55
pval: 7.03e-02
chi-square: 5.31e+00
	ER_LBA_0	ER_LBA_1
IL-1 pathway (+)	8	3
IL-1 pathway (-)	0	9
IL-1 pathway (?)	26	53
pval: 2.52e-03
chi-square: 1.20e+01
	ER_LBA_0	ER_LBA_1
IL-10 pathway (+)	3	2
IL-10 pathway (-)	0	5
IL-10 pathway (?)	31	58
pval: 1.30e-01
chi-square: 4.08e+00
	ER_LBA_0	ER_LBA_1
IL-12 - STAT4 pathway (+)	4	0
IL-12 - STAT4 pathway (-)	0	4
IL-12 - STAT4 pathway (?)	30	61
pval: 7.39e-03
chi-square: 9.82e+00
	ER_LBA_0	ER_LBA_1
IL-2 - STAT5 pathway (+)	1	2
IL-2 - STAT5 pathway (-)	0	2
IL-2 - STAT5 pathway (?)	33	61
pval: 5.85e-01
chi-square: 1.07e+00
	ER_LBA_0	ER_LBA_1
IL-4 - STAT6 pathway (+)	2	0
IL-4 - STAT6 pathway (-)	0	1
IL-4 - STAT6 pathway (?)	32	64
pval: 1.11e-01
chi-square: 4.39e+00
	ER_LBA_0	ER_LBA_1
Insulin pathway (+)	4	7
Insulin pathway (-)	3	11
Insulin pathway (?)	27	47
pval: 5.47e-01
chi-square: 1.21e+00
	ER_LBA_0	ER_LBA_1
Oncostatin M pathway (+)	0	1
Oncostatin M pathway (-)	0	0
Oncostatin M pathway (?)	34	64
pval: 7.68e-01
chi-square: 5.28e-01
	ER_LBA_0	ER_LBA_1
PDGF pathway (+)	4	2
PDGF pathway (-)	0	5
PDGF pathway (?)	30	58
pval: 6.73e-02
chi-square: 5.40e+00
	ER_LBA_0	ER_LBA_1
PRL pathway (+)	4	2
PRL pathway (-)	0	6
PRL pathway (?)	30	57
pval: 5.18e-02
chi-square: 5.92e+00
	ER_LBA_0	ER_LBA_1
RANK pathway (+)	10	6
RANK pathway (-)	0	18
RANK pathway (?)	24	41
pval: 4.92e-04
chi-square: 1.52e+01
	ER_LBA_0	ER_LBA_1
T-cell antigen receptor pathway (+)	4	1
T-cell antigen receptor pathway (-)	1	2
T-cell antigen receptor pathway (?)	29	62
pval: 8.76e-02
chi-square: 4.87e+00
	ER_LBA_0	ER_LBA_1
TGFbeta network (+)	6	13
TGFbeta network (-)	3	15
TGFbeta network (?)	25	37
pval: 1.70e-01
chi-square: 3.54e+00
	ER_LBA_0	ER_LBA_1
TLR4 pathway (+)	8	6
TLR4 pathway (-)	1	14
TLR4 pathway (?)	25	45
pval: 1.51e-02
chi-square: 8.38e+00
	ER_LBA_0	ER_LBA_1
TNF-alpha pathway (+)	10	8
TNF-alpha pathway (-)	1	16
TNF-alpha pathway (?)	23	41
pval: 7.56e-03
chi-square: 9.77e+00
	ER_LBA_0	ER_LBA_1
TPO pathway (+)	4	3
TPO pathway (-)	0	7
TPO pathway (?)	30	55
pval: 7.03e-02
chi-square: 5.31e+00
	ER_LBA_0	ER_LBA_1
VEGF pathway (+)	3	0
VEGF pathway (-)	0	5
VEGF pathway (?)	31	60
pval: 1.53e-02
chi-square: 8.35e+00
	ER_LBA_0	ER_LBA_1
Wnt pathway (+)	5	11
Wnt pathway (-)	3	5
Wnt pathway (?)	26	49
pval: 9.48e-01
chi-square: 1.07e-01
	ER_LBA_0	ER_LBA_1
c-Kit pathway (+)	5	11
c-Kit pathway (-)	2	8
c-Kit pathway (?)	27	46
pval: 5.47e-01
chi-square: 1.21e+00
	ER_LBA_0	ER_LBA_1
fMLP pathway (+)	7	3
fMLP pathway (-)	1	11
fMLP pathway (?)	26	51
pval: 9.80e-03
chi-square: 9.25e+00
	ER_IHC_0	ER_IHC_1
B-cell antigen receptor pathway (+)	4	1
B-cell antigen receptor pathway (-)	1	2
B-cell antigen receptor pathway (?)	29	62
pval: 8.76e-02
chi-square: 4.87e+00
	ER_IHC_0	ER_IHC_1
EDAR pathway (+)	10	7
EDAR pathway (-)	0	17
EDAR pathway (?)	24	41
pval: 1.11e-03
chi-square: 1.36e+01
	ER_IHC_0	ER_IHC_1
EGF network (+)	9	8
EGF network (-)	0	17
EGF network (?)	25	40
pval: 2.49e-03
chi-square: 1.20e+01
	ER_IHC_0	ER_IHC_1
ER all (+)	2	12
ER all (-)	14	3
ER all (?)	18	50
pval: 1.90e-05
chi-square: 2.17e+01
	ER_IHC_0	ER_IHC_1
ER all,verified (+)	0	0
ER all,verified (-)	0	0
ER all,verified (?)	34	65
pval: 1.00e+00
chi-square: 0.00e+00
	ER_IHC_0	ER_IHC_1
ER repressed (+)	2	6
ER repressed (-)	4	4
ER repressed (?)	28	55
pval: 5.51e-01
chi-square: 1.19e+00
	ER_IHC_0	ER_IHC_1
ER repressed,verified (+)	0	1
ER repressed,verified (-)	0	0
ER repressed,verified (?)	34	64
pval: 7.68e-01
chi-square: 5.28e-01
	ER_IHC_0	ER_IHC_1
ER induced (+)	1	17
ER induced (-)	16	5
ER induced (?)	17	43
pval: 6.51e-06
chi-square: 2.39e+01
	ER_IHC_0	ER_IHC_1
ER induced,verif (+)	1	0
ER induced,verif (-)	0	0
ER induced,verif (?)	33	65
pval: 3.81e-01
chi-square: 1.93e+00
	ER_IHC_0	ER_IHC_1
IFN pathway (+)	5	2
IFN pathway (-)	0	7
IFN pathway (?)	29	56
pval: 1.89e-02
chi-square: 7.93e+00
	ER_IHC_0	ER_IHC_1
IL-1 pathway (+)	9	2
IL-1 pathway (-)	0	9
IL-1 pathway (?)	25	54
pval: 3.43e-04
chi-square: 1.60e+01
	ER_IHC_0	ER_IHC_1
IL-10 pathway (+)	3	2
IL-10 pathway (-)	0	5
IL-10 pathway (?)	31	58
pval: 1.30e-01
chi-square: 4.08e+00
	ER_IHC_0	ER_IHC_1
IL-12 - STAT4 pathway (+)	4	0
IL-12 - STAT4 pathway (-)	0	4
IL-12 - STAT4 pathway (?)	30	61
pval: 7.39e-03
chi-square: 9.82e+00
	ER_IHC_0	ER_IHC_1
IL-2 - STAT5 pathway (+)	2	1
IL-2 - STAT5 pathway (-)	0	2
IL-2 - STAT5 pathway (?)	32	62
pval: 2.95e-01
chi-square: 2.44e+00
	ER_IHC_0	ER_IHC_1
IL-4 - STAT6 pathway (+)	2	0
IL-4 - STAT6 pathway (-)	0	1
IL-4 - STAT6 pathway (?)	32	64
pval: 1.11e-01
chi-square: 4.39e+00
	ER_IHC_0	ER_IHC_1
Insulin pathway (+)	5	6
Insulin pathway (-)	2	12
Insulin pathway (?)	27	47
pval: 1.97e-01
chi-square: 3.25e+00
	ER_IHC_0	ER_IHC_1
Oncostatin M pathway (+)	0	1
Oncostatin M pathway (-)	0	0
Oncostatin M pathway (?)	34	64
pval: 7.68e-01
chi-square: 5.28e-01
	ER_IHC_0	ER_IHC_1
PDGF pathway (+)	5	1
PDGF pathway (-)	0	5
PDGF pathway (?)	29	59
pval: 1.07e-02
chi-square: 9.08e+00
	ER_IHC_0	ER_IHC_1
PRL pathway (+)	5	1
PRL pathway (-)	0	6
PRL pathway (?)	29	58
pval: 8.38e-03
chi-square: 9.56e+00
	ER_IHC_0	ER_IHC_1
RANK pathway (+)	10	6
RANK pathway (-)	0	18
RANK pathway (?)	24	41
pval: 4.92e-04
chi-square: 1.52e+01
	ER_IHC_0	ER_IHC_1
T-cell antigen receptor pathway (+)	4	1
T-cell antigen receptor pathway (-)	1	2
T-cell antigen receptor pathway (?)	29	62
pval: 8.76e-02
chi-square: 4.87e+00
	ER_IHC_0	ER_IHC_1
TGFbeta network (+)	8	11
TGFbeta network (-)	2	16
TGFbeta network (?)	24	38
pval: 6.92e-02
chi-square: 5.34e+00
	ER_IHC_0	ER_IHC_1
TLR4 pathway (+)	9	5
TLR4 pathway (-)	1	14
TLR4 pathway (?)	24	46
pval: 4.84e-03
chi-square: 1.07e+01
	ER_IHC_0	ER_IHC_1
TNF-alpha pathway (+)	12	6
TNF-alpha pathway (-)	0	17
TNF-alpha pathway (?)	22	42
pval: 1.81e-04
chi-square: 1.72e+01
	ER_IHC_0	ER_IHC_1
TPO pathway (+)	5	2
TPO pathway (-)	0	7
TPO pathway (?)	29	56
pval: 1.89e-02
chi-square: 7.93e+00
	ER_IHC_0	ER_IHC_1
VEGF pathway (+)	3	0
VEGF pathway (-)	0	5
VEGF pathway (?)	31	60
pval: 1.53e-02
chi-square: 8.35e+00
	ER_IHC_0	ER_IHC_1
Wnt pathway (+)	5	11
Wnt pathway (-)	3	5
Wnt pathway (?)	26	49
pval: 9.48e-01
chi-square: 1.07e-01
	ER_IHC_0	ER_IHC_1
c-Kit pathway (+)	7	9
c-Kit pathway (-)	2	8
c-Kit pathway (?)	25	48
pval: 4.63e-01
chi-square: 1.54e+00
	ER_IHC_0	ER_IHC_1
fMLP pathway (+)	8	2
fMLP pathway (-)	1	11
fMLP pathway (?)	25	52
pval: 1.53e-03
chi-square: 1.30e+01
