# Supplementary material for: Signal transduction pathway profiling of individual tumor samples
Source: BMC Bioinformatics. 2005 Jun 29;6:163. doi: 10.1186/1471-2105-6-163 (PMC1184060; doi:10.1186/1471-2105-6-163)
Supplement: Additional File 1 — All additional files are in tab-delimited format. Tablel_Golub.csv Tablel_Sotirou.csv Table2_Golub.csv Table2_Sotirou.csv Table2_Veer.csv Table3_Golub.csv Table3_Sotirou.csv Table3_Veer.csv Table4_Golub.csv Table4_Sotirou.csv Contingency_Tables_Golub.csv Contingency_Tables_Sotirou.csv Contingency_Tables_Veer.csv [file 1471-2105-6-163-S1.zip › supplement/Contingency_Tables_Veer.csv]

	Brca1_mut_0	Brca1_mut_1	Brca1_mut_BRCA2
B-cell antigen receptor pathway (+)	7	4	0
B-cell antigen receptor pathway (-)	7	0	0
B-cell antigen receptor pathway (?)	83	14	2
pval: 2.45e-01
chi-square: 5.44e+00
	Brca1_mut_0	Brca1_mut_1	Brca1_mut_BRCA2
EDAR pathway (+)	18	12	0
EDAR pathway (-)	27	1	2
EDAR pathway (?)	52	5	0
pval: 5.99e-05
chi-square: 2.46e+01
	Brca1_mut_0	Brca1_mut_1	Brca1_mut_BRCA2
EGF network (+)	18	11	0
EGF network (-)	27	0	2
EGF network (?)	52	7	0
pval: 1.48e-04
chi-square: 2.27e+01
	Brca1_mut_0	Brca1_mut_1	Brca1_mut_BRCA2
ER all (+)	26	0	2
ER all (-)	17	12	0
ER all (?)	54	6	0
pval: 1.73e-05
chi-square: 2.73e+01
	Brca1_mut_0	Brca1_mut_1	Brca1_mut_BRCA2
ER all,verified (+)	16	0	1
ER all,verified (-)	10	11	0
ER all,verified (?)	71	7	1
pval: 6.07e-06
chi-square: 2.95e+01
	Brca1_mut_0	Brca1_mut_1	Brca1_mut_BRCA2
ER repressed (+)	7	0	0
ER repressed (-)	5	1	0
ER repressed (?)	85	17	2
pval: 7.98e-01
chi-square: 1.66e+00
	Brca1_mut_0	Brca1_mut_1	Brca1_mut_BRCA2
ER repressed,verified (+)	10	1	0
ER repressed,verified (-)	15	1	1
ER repressed,verified (?)	72	16	1
pval: 4.12e-01
chi-square: 3.95e+00
	Brca1_mut_0	Brca1_mut_1	Brca1_mut_BRCA2
ER induced (+)	28	0	2
ER induced (-)	22	15	0
ER induced (?)	47	3	0
pval: 1.84e-06
chi-square: 3.21e+01
	Brca1_mut_0	Brca1_mut_1	Brca1_mut_BRCA2
ER induced,verif (+)	20	0	1
ER induced,verif (-)	20	14	0
ER induced,verif (?)	57	4	1
pval: 2.82e-05
chi-square: 2.63e+01
	Brca1_mut_0	Brca1_mut_1	Brca1_mut_BRCA2
IFN pathway (+)	4	7	0
IFN pathway (-)	14	0	0
IFN pathway (?)	79	11	2
pval: 1.00e-04
chi-square: 2.35e+01
	Brca1_mut_0	Brca1_mut_1	Brca1_mut_BRCA2
IL-1 pathway (+)	15	10	0
IL-1 pathway (-)	33	1	0
IL-1 pathway (?)	49	7	2
pval: 1.16e-03
chi-square: 1.81e+01
	Brca1_mut_0	Brca1_mut_1	Brca1_mut_BRCA2
IL-10 pathway (+)	7	5	0
IL-10 pathway (-)	13	0	0
IL-10 pathway (?)	77	13	2
pval: 5.26e-02
chi-square: 9.36e+00
	Brca1_mut_0	Brca1_mut_1	Brca1_mut_BRCA2
IL-12 - STAT4 pathway (+)	3	4	0
IL-12 - STAT4 pathway (-)	9	0	0
IL-12 - STAT4 pathway (?)	85	14	2
pval: 2.17e-02
chi-square: 1.15e+01
	Brca1_mut_0	Brca1_mut_1	Brca1_mut_BRCA2
IL-2 - STAT5 pathway (+)	3	2	0
IL-2 - STAT5 pathway (-)	7	0	0
IL-2 - STAT5 pathway (?)	87	16	2
pval: 4.28e-01
chi-square: 3.84e+00
	Brca1_mut_0	Brca1_mut_1	Brca1_mut_BRCA2
IL-4 - STAT6 pathway (+)	4	1	0
IL-4 - STAT6 pathway (-)	3	0	0
IL-4 - STAT6 pathway (?)	90	17	2
pval: 9.39e-01
chi-square: 7.93e-01
	Brca1_mut_0	Brca1_mut_1	Brca1_mut_BRCA2
Insulin pathway (+)	17	5	0
Insulin pathway (-)	19	2	0
Insulin pathway (?)	61	11	2
pval: 6.19e-01
chi-square: 2.65e+00
	Brca1_mut_0	Brca1_mut_1	Brca1_mut_BRCA2
Oncostatin M pathway (+)	1	5	0
Oncostatin M pathway (-)	15	0	0
Oncostatin M pathway (?)	81	13	2
pval: 5.80e-05
chi-square: 2.47e+01
	Brca1_mut_0	Brca1_mut_1	Brca1_mut_BRCA2
PDGF pathway (+)	4	5	0
PDGF pathway (-)	12	0	0
PDGF pathway (?)	81	13	2
pval: 7.33e-03
chi-square: 1.40e+01
	Brca1_mut_0	Brca1_mut_1	Brca1_mut_BRCA2
PRL pathway (+)	4	7	0
PRL pathway (-)	14	0	0
PRL pathway (?)	79	11	2
pval: 1.00e-04
chi-square: 2.35e+01
	Brca1_mut_0	Brca1_mut_1	Brca1_mut_BRCA2
RANK pathway (+)	17	12	0
RANK pathway (-)	27	1	2
RANK pathway (?)	53	5	0
pval: 3.41e-05
chi-square: 2.58e+01
	Brca1_mut_0	Brca1_mut_1	Brca1_mut_BRCA2
T-cell antigen receptor pathway (+)	7	4	0
T-cell antigen receptor pathway (-)	8	0	0
T-cell antigen receptor pathway (?)	82	14	2
pval: 2.29e-01
chi-square: 5.62e+00
	Brca1_mut_0	Brca1_mut_1	Brca1_mut_BRCA2
TGFbeta network (+)	18	2	0
TGFbeta network (-)	16	1	1
TGFbeta network (?)	63	15	1
pval: 3.47e-01
chi-square: 4.46e+00
	Brca1_mut_0	Brca1_mut_1	Brca1_mut_BRCA2
TLR4 pathway (+)	19	9	0
TLR4 pathway (-)	26	1	0
TLR4 pathway (?)	52	8	2
pval: 2.79e-02
chi-square: 1.09e+01
	Brca1_mut_0	Brca1_mut_1	Brca1_mut_BRCA2
TNF-alpha pathway (+)	19	10	0
TNF-alpha pathway (-)	27	1	1
TNF-alpha pathway (?)	51	7	1
pval: 1.37e-02
chi-square: 1.26e+01
	Brca1_mut_0	Brca1_mut_1	Brca1_mut_BRCA2
TPO pathway (+)	4	6	0
TPO pathway (-)	14	0	0
TPO pathway (?)	79	12	2
pval: 8.83e-04
chi-square: 1.87e+01
	Brca1_mut_0	Brca1_mut_1	Brca1_mut_BRCA2
VEGF pathway (+)	4	7	0
VEGF pathway (-)	15	0	0
VEGF pathway (?)	78	11	2
pval: 9.35e-05
chi-square: 2.37e+01
	Brca1_mut_0	Brca1_mut_1	Brca1_mut_BRCA2
Wnt pathway (+)	2	2	0
Wnt pathway (-)	4	0	0
Wnt pathway (?)	91	16	2
pval: 3.33e-01
chi-square: 4.58e+00
	Brca1_mut_0	Brca1_mut_1	Brca1_mut_BRCA2
c-Kit pathway (+)	15	5	0
c-Kit pathway (-)	14	0	0
c-Kit pathway (?)	68	13	2
pval: 3.05e-01
chi-square: 4.83e+00
	Brca1_mut_0	Brca1_mut_1	Brca1_mut_BRCA2
fMLP pathway (+)	14	10	0
fMLP pathway (-)	30	1	0
fMLP pathway (?)	53	7	2
pval: 8.92e-04
chi-square: 1.87e+01
	ERp_0	ERp_5-50	ERp_60-100
B-cell antigen receptor pathway (+)	9	1	1
B-cell antigen receptor pathway (-)	1	1	5
B-cell antigen receptor pathway (?)	29	22	48
pval: 6.29e-03
chi-square: 1.43e+01
	ERp_0	ERp_5-50	ERp_60-100
EDAR pathway (+)	25	2	3
EDAR pathway (-)	1	5	24
EDAR pathway (?)	13	17	27
pval: 5.56e-11
chi-square: 5.39e+01
	ERp_0	ERp_5-50	ERp_60-100
EGF network (+)	24	1	4
EGF network (-)	1	5	23
EGF network (?)	14	18	27
pval: 1.94e-10
chi-square: 5.13e+01
	ERp_0	ERp_5-50	ERp_60-100
ER all (+)	0	5	23
ER all (-)	23	3	3
ER all (?)	16	16	28
pval: 1.45e-09
chi-square: 4.71e+01
	ERp_0	ERp_5-50	ERp_60-100
ER all,verified (+)	0	3	14
ER all,verified (-)	18	2	1
ER all,verified (?)	21	19	39
pval: 8.36e-08
chi-square: 3.86e+01
	ERp_0	ERp_5-50	ERp_60-100
ER repressed (+)	0	1	6
ER repressed (-)	2	1	3
ER repressed (?)	37	22	45
pval: 2.61e-01
chi-square: 5.27e+00
	ERp_0	ERp_5-50	ERp_60-100
ER repressed,verified (+)	4	3	4
ER repressed,verified (-)	3	6	8
ER repressed,verified (?)	32	15	42
pval: 3.60e-01
chi-square: 4.36e+00
	ERp_0	ERp_5-50	ERp_60-100
ER induced (+)	0	5	25
ER induced (-)	31	3	3
ER induced (?)	8	16	26
pval: 2.35e-14
chi-square: 6.99e+01
	ERp_0	ERp_5-50	ERp_60-100
ER induced,verif (+)	0	5	16
ER induced,verif (-)	25	5	4
ER induced,verif (?)	14	14	34
pval: 3.82e-08
chi-square: 4.03e+01
	ERp_0	ERp_5-50	ERp_60-100
IFN pathway (+)	9	0	2
IFN pathway (-)	1	5	8
IFN pathway (?)	29	19	44
pval: 2.07e-03
chi-square: 1.69e+01
	ERp_0	ERp_5-50	ERp_60-100
IL-1 pathway (+)	22	1	2
IL-1 pathway (-)	2	9	23
IL-1 pathway (?)	15	14	29
pval: 1.66e-09
chi-square: 4.68e+01
	ERp_0	ERp_5-50	ERp_60-100
IL-10 pathway (+)	7	0	5
IL-10 pathway (-)	1	5	7
IL-10 pathway (?)	31	19	42
pval: 4.88e-02
chi-square: 9.55e+00
	ERp_0	ERp_5-50	ERp_60-100
IL-12 - STAT4 pathway (+)	6	1	0
IL-12 - STAT4 pathway (-)	1	3	5
IL-12 - STAT4 pathway (?)	32	20	49
pval: 2.08e-02
chi-square: 1.16e+01
	ERp_0	ERp_5-50	ERp_60-100
IL-2 - STAT5 pathway (+)	3	0	2
IL-2 - STAT5 pathway (-)	1	2	4
IL-2 - STAT5 pathway (?)	35	22	48
pval: 5.07e-01
chi-square: 3.31e+00
	ERp_0	ERp_5-50	ERp_60-100
IL-4 - STAT6 pathway (+)	4	0	1
IL-4 - STAT6 pathway (-)	0	2	1
IL-4 - STAT6 pathway (?)	35	22	52
pval: 5.25e-02
chi-square: 9.37e+00
	ERp_0	ERp_5-50	ERp_60-100
Insulin pathway (+)	13	1	8
Insulin pathway (-)	1	6	14
Insulin pathway (?)	25	17	32
pval: 3.53e-03
chi-square: 1.57e+01
	ERp_0	ERp_5-50	ERp_60-100
Oncostatin M pathway (+)	6	0	0
Oncostatin M pathway (-)	1	5	9
Oncostatin M pathway (?)	32	19	45
pval: 1.88e-03
chi-square: 1.71e+01
	ERp_0	ERp_5-50	ERp_60-100
PDGF pathway (+)	8	0	1
PDGF pathway (-)	1	3	8
PDGF pathway (?)	30	21	45
pval: 2.69e-03
chi-square: 1.63e+01
	ERp_0	ERp_5-50	ERp_60-100
PRL pathway (+)	9	0	2
PRL pathway (-)	1	5	8
PRL pathway (?)	29	19	44
pval: 2.07e-03
chi-square: 1.69e+01
	ERp_0	ERp_5-50	ERp_60-100
RANK pathway (+)	25	2	2
RANK pathway (-)	1	5	24
RANK pathway (?)	13	17	28
pval: 1.42e-11
chi-square: 5.67e+01
	ERp_0	ERp_5-50	ERp_60-100
T-cell antigen receptor pathway (+)	9	1	1
T-cell antigen receptor pathway (-)	1	2	5
T-cell antigen receptor pathway (?)	29	21	48
pval: 7.50e-03
chi-square: 1.39e+01
	ERp_0	ERp_5-50	ERp_60-100
TGFbeta network (+)	9	3	8
TGFbeta network (-)	2	5	11
TGFbeta network (?)	28	16	35
pval: 2.45e-01
chi-square: 5.45e+00
	ERp_0	ERp_5-50	ERp_60-100
TLR4 pathway (+)	21	2	5
TLR4 pathway (-)	1	5	21
TLR4 pathway (?)	17	17	28
pval: 1.80e-07
chi-square: 3.70e+01
	ERp_0	ERp_5-50	ERp_60-100
TNF-alpha pathway (+)	22	2	5
TNF-alpha pathway (-)	1	6	22
TNF-alpha pathway (?)	16	16	27
pval: 7.43e-08
chi-square: 3.89e+01
	ERp_0	ERp_5-50	ERp_60-100
TPO pathway (+)	8	0	2
TPO pathway (-)	1	5	8
TPO pathway (?)	30	19	44
pval: 4.80e-03
chi-square: 1.50e+01
	ERp_0	ERp_5-50	ERp_60-100
VEGF pathway (+)	9	0	2
VEGF pathway (-)	1	5	9
VEGF pathway (?)	29	19	43
pval: 1.94e-03
chi-square: 1.70e+01
	ERp_0	ERp_5-50	ERp_60-100
Wnt pathway (+)	3	1	0
Wnt pathway (-)	1	1	2
Wnt pathway (?)	35	22	52
pval: 3.78e-01
chi-square: 4.22e+00
	ERp_0	ERp_5-50	ERp_60-100
c-Kit pathway (+)	10	2	8
c-Kit pathway (-)	2	5	7
c-Kit pathway (?)	27	17	39
pval: 1.93e-01
chi-square: 6.08e+00
	ERp_0	ERp_5-50	ERp_60-100
fMLP pathway (+)	22	1	1
fMLP pathway (-)	2	9	20
fMLP pathway (?)	15	14	33
pval: 5.23e-10
chi-square: 4.92e+01
	PRp_0	PRp_5-50	PRp_60-100
B-cell antigen receptor pathway (+)	9	1	1
B-cell antigen receptor pathway (-)	2	3	2
B-cell antigen receptor pathway (?)	38	23	38
pval: 5.17e-02
chi-square: 9.41e+00
	PRp_0	PRp_5-50	PRp_60-100
EDAR pathway (+)	25	2	3
EDAR pathway (-)	3	10	17
EDAR pathway (?)	21	15	21
pval: 5.92e-07
chi-square: 3.45e+01
	PRp_0	PRp_5-50	PRp_60-100
EGF network (+)	24	3	2
EGF network (-)	3	10	16
EGF network (?)	22	14	23
pval: 1.44e-06
chi-square: 3.26e+01
	PRp_0	PRp_5-50	PRp_60-100
ER all (+)	1	7	20
ER all (-)	27	2	0
ER all (?)	21	18	21
pval: 5.31e-11
chi-square: 5.40e+01
	PRp_0	PRp_5-50	PRp_60-100
ER all,verified (+)	0	6	11
ER all,verified (-)	20	1	0
ER all,verified (?)	29	20	30
pval: 1.10e-07
chi-square: 3.80e+01
	PRp_0	PRp_5-50	PRp_60-100
ER repressed (+)	0	1	6
ER repressed (-)	2	1	3
ER repressed (?)	47	25	32
pval: 4.49e-02
chi-square: 9.75e+00
	PRp_0	PRp_5-50	PRp_60-100
ER repressed,verified (+)	4	4	3
ER repressed,verified (-)	6	3	8
ER repressed,verified (?)	39	20	30
pval: 6.73e-01
chi-square: 2.34e+00
	PRp_0	PRp_5-50	PRp_60-100
ER induced (+)	1	8	21
ER induced (-)	34	3	0
ER induced (?)	14	16	20
pval: 3.61e-13
chi-square: 6.43e+01
	PRp_0	PRp_5-50	PRp_60-100
ER induced,verif (+)	1	6	14
ER induced,verif (-)	31	2	1
ER induced,verif (?)	17	19	26
pval: 9.68e-11
chi-square: 5.27e+01
	PRp_0	PRp_5-50	PRp_60-100
IFN pathway (+)	9	0	2
IFN pathway (-)	3	6	5
IFN pathway (?)	37	21	34
pval: 2.10e-02
chi-square: 1.16e+01
	PRp_0	PRp_5-50	PRp_60-100
IL-1 pathway (+)	22	2	1
IL-1 pathway (-)	5	13	16
IL-1 pathway (?)	22	12	24
pval: 8.04e-07
chi-square: 3.38e+01
	PRp_0	PRp_5-50	PRp_60-100
IL-10 pathway (+)	7	2	3
IL-10 pathway (-)	2	7	4
IL-10 pathway (?)	40	18	34
pval: 4.86e-02
chi-square: 9.56e+00
	PRp_0	PRp_5-50	PRp_60-100
IL-12 - STAT4 pathway (+)	7	0	0
IL-12 - STAT4 pathway (-)	3	3	3
IL-12 - STAT4 pathway (?)	39	24	38
pval: 2.94e-02
chi-square: 1.08e+01
	PRp_0	PRp_5-50	PRp_60-100
IL-2 - STAT5 pathway (+)	3	1	1
IL-2 - STAT5 pathway (-)	2	1	4
IL-2 - STAT5 pathway (?)	44	25	36
pval: 6.84e-01
chi-square: 2.28e+00
	PRp_0	PRp_5-50	PRp_60-100
IL-4 - STAT6 pathway (+)	5	0	0
IL-4 - STAT6 pathway (-)	0	2	1
IL-4 - STAT6 pathway (?)	44	25	40
pval: 2.87e-02
chi-square: 1.08e+01
	PRp_0	PRp_5-50	PRp_60-100
Insulin pathway (+)	13	3	6
Insulin pathway (-)	4	5	12
Insulin pathway (?)	32	19	23
pval: 6.34e-02
chi-square: 8.91e+00
	PRp_0	PRp_5-50	PRp_60-100
Oncostatin M pathway (+)	6	0	0
Oncostatin M pathway (-)	2	5	8
Oncostatin M pathway (?)	41	22	33
pval: 9.52e-03
chi-square: 1.34e+01
	PRp_0	PRp_5-50	PRp_60-100
PDGF pathway (+)	8	0	1
PDGF pathway (-)	2	5	5
PDGF pathway (?)	39	22	35
pval: 1.62e-02
chi-square: 1.22e+01
	PRp_0	PRp_5-50	PRp_60-100
PRL pathway (+)	9	0	2
PRL pathway (-)	3	6	5
PRL pathway (?)	37	21	34
pval: 2.10e-02
chi-square: 1.16e+01
	PRp_0	PRp_5-50	PRp_60-100
RANK pathway (+)	25	2	2
RANK pathway (-)	3	10	17
RANK pathway (?)	21	15	22
pval: 1.91e-07
chi-square: 3.69e+01
	PRp_0	PRp_5-50	PRp_60-100
T-cell antigen receptor pathway (+)	9	1	1
T-cell antigen receptor pathway (-)	2	4	2
T-cell antigen receptor pathway (?)	38	22	38
pval: 2.49e-02
chi-square: 1.12e+01
	PRp_0	PRp_5-50	PRp_60-100
TGFbeta network (+)	9	5	6
TGFbeta network (-)	5	7	6
TGFbeta network (?)	35	15	29
pval: 4.35e-01
chi-square: 3.79e+00
	PRp_0	PRp_5-50	PRp_60-100
TLR4 pathway (+)	21	3	4
TLR4 pathway (-)	3	8	16
TLR4 pathway (?)	25	16	21
pval: 7.93e-05
chi-square: 2.40e+01
	PRp_0	PRp_5-50	PRp_60-100
TNF-alpha pathway (+)	22	2	5
TNF-alpha pathway (-)	3	9	17
TNF-alpha pathway (?)	24	16	19
pval: 2.22e-05
chi-square: 2.68e+01
	PRp_0	PRp_5-50	PRp_60-100
TPO pathway (+)	8	0	2
TPO pathway (-)	3	6	5
TPO pathway (?)	38	21	34
pval: 3.58e-02
chi-square: 1.03e+01
	PRp_0	PRp_5-50	PRp_60-100
VEGF pathway (+)	9	0	2
VEGF pathway (-)	3	7	5
VEGF pathway (?)	37	20	34
pval: 1.04e-02
chi-square: 1.32e+01
	PRp_0	PRp_5-50	PRp_60-100
Wnt pathway (+)	3	1	0
Wnt pathway (-)	1	1	2
Wnt pathway (?)	45	25	39
pval: 5.55e-01
chi-square: 3.02e+00
	PRp_0	PRp_5-50	PRp_60-100
c-Kit pathway (+)	11	4	5
c-Kit pathway (-)	4	5	5
c-Kit pathway (?)	34	18	31
pval: 5.16e-01
chi-square: 3.25e+00
	PRp_0	PRp_5-50	PRp_60-100
fMLP pathway (+)	22	1	1
fMLP pathway (-)	5	10	16
fMLP pathway (?)	22	16	24
pval: 7.57e-07
chi-square: 3.40e+01
	metastasis(+)	metastasis(-)
B-cell antigen receptor pathway (+)	3	4
B-cell antigen receptor pathway (-)	3	4
B-cell antigen receptor pathway (?)	40	43
pval: 9.34e-01
chi-square: 1.37e-01
	metastasis(+)	metastasis(-)
EDAR pathway (+)	10	8
EDAR pathway (-)	13	14
EDAR pathway (?)	23	29
pval: 7.06e-01
chi-square: 6.96e-01
	metastasis(+)	metastasis(-)
EGF network (+)	11	7
EGF network (-)	11	16
EGF network (?)	24	28
pval: 3.93e-01
chi-square: 1.87e+00
	metastasis(+)	metastasis(-)
ER all (+)	12	14
ER all (-)	10	7
ER all (?)	24	30
pval: 5.78e-01
chi-square: 1.10e+00
	metastasis(+)	metastasis(-)
ER all,verified (+)	7	9
ER all,verified (-)	6	4
ER all,verified (?)	33	38
pval: 6.89e-01
chi-square: 7.46e-01
	metastasis(+)	metastasis(-)
ER repressed (+)	2	5
ER repressed (-)	5	0
ER repressed (?)	39	46
pval: 3.65e-02
chi-square: 6.62e+00
	metastasis(+)	metastasis(-)
ER repressed,verified (+)	4	6
ER repressed,verified (-)	8	7
ER repressed,verified (?)	34	38
pval: 8.06e-01
chi-square: 4.32e-01
	metastasis(+)	metastasis(-)
ER induced (+)	15	13
ER induced (-)	14	8
ER induced (?)	17	30
pval: 7.69e-02
chi-square: 5.13e+00
	metastasis(+)	metastasis(-)
ER induced,verif (+)	10	10
ER induced,verif (-)	12	8
ER induced,verif (?)	24	33
pval: 3.74e-01
chi-square: 1.97e+00
	metastasis(+)	metastasis(-)
IFN pathway (+)	2	2
IFN pathway (-)	8	6
IFN pathway (?)	36	43
pval: 7.23e-01
chi-square: 6.50e-01
	metastasis(+)	metastasis(-)
IL-1 pathway (+)	10	5
IL-1 pathway (-)	15	18
IL-1 pathway (?)	21	28
pval: 2.61e-01
chi-square: 2.69e+00
	metastasis(+)	metastasis(-)
IL-10 pathway (+)	4	3
IL-10 pathway (-)	7	6
IL-10 pathway (?)	35	42
pval: 7.41e-01
chi-square: 6.00e-01
	metastasis(+)	metastasis(-)
IL-12 - STAT4 pathway (+)	2	1
IL-12 - STAT4 pathway (-)	6	3
IL-12 - STAT4 pathway (?)	38	47
pval: 3.62e-01
chi-square: 2.03e+00
	metastasis(+)	metastasis(-)
IL-2 - STAT5 pathway (+)	1	2
IL-2 - STAT5 pathway (-)	4	3
IL-2 - STAT5 pathway (?)	41	46
pval: 7.76e-01
chi-square: 5.07e-01
	metastasis(+)	metastasis(-)
IL-4 - STAT6 pathway (+)	2	2
IL-4 - STAT6 pathway (-)	1	2
IL-4 - STAT6 pathway (?)	43	47
pval: 8.81e-01
chi-square: 2.54e-01
	metastasis(+)	metastasis(-)
Insulin pathway (+)	8	9
Insulin pathway (-)	10	9
Insulin pathway (?)	28	33
pval: 8.76e-01
chi-square: 2.64e-01
	metastasis(+)	metastasis(-)
Oncostatin M pathway (+)	0	1
Oncostatin M pathway (-)	8	7
Oncostatin M pathway (?)	38	43
pval: 5.71e-01
chi-square: 1.12e+00
	metastasis(+)	metastasis(-)
PDGF pathway (+)	2	2
PDGF pathway (-)	6	6
PDGF pathway (?)	38	43
pval: 9.75e-01
chi-square: 5.10e-02
	metastasis(+)	metastasis(-)
PRL pathway (+)	2	2
PRL pathway (-)	8	6
PRL pathway (?)	36	43
pval: 7.23e-01
chi-square: 6.50e-01
	metastasis(+)	metastasis(-)
RANK pathway (+)	9	8
RANK pathway (-)	13	14
RANK pathway (?)	24	29
pval: 8.56e-01
chi-square: 3.11e-01
	metastasis(+)	metastasis(-)
T-cell antigen receptor pathway (+)	3	4
T-cell antigen receptor pathway (-)	3	5
T-cell antigen receptor pathway (?)	40	42
pval: 8.04e-01
chi-square: 4.35e-01
	metastasis(+)	metastasis(-)
TGFbeta network (+)	8	10
TGFbeta network (-)	9	7
TGFbeta network (?)	29	34
pval: 7.36e-01
chi-square: 6.13e-01
	metastasis(+)	metastasis(-)
TLR4 pathway (+)	8	11
TLR4 pathway (-)	12	14
TLR4 pathway (?)	26	26
pval: 8.31e-01
chi-square: 3.71e-01
	metastasis(+)	metastasis(-)
TNF-alpha pathway (+)	10	9
TNF-alpha pathway (-)	11	16
TNF-alpha pathway (?)	25	26
pval: 6.90e-01
chi-square: 7.42e-01
	metastasis(+)	metastasis(-)
TPO pathway (+)	2	2
TPO pathway (-)	8	6
TPO pathway (?)	36	43
pval: 7.23e-01
chi-square: 6.50e-01
	metastasis(+)	metastasis(-)
VEGF pathway (+)	2	2
VEGF pathway (-)	8	7
VEGF pathway (?)	36	42
pval: 8.73e-01
chi-square: 2.71e-01
	metastasis(+)	metastasis(-)
Wnt pathway (+)	2	0
Wnt pathway (-)	2	2
Wnt pathway (?)	42	49
pval: 3.19e-01
chi-square: 2.29e+00
	metastasis(+)	metastasis(-)
c-Kit pathway (+)	5	10
c-Kit pathway (-)	7	7
c-Kit pathway (?)	34	34
pval: 4.93e-01
chi-square: 1.41e+00
	metastasis(+)	metastasis(-)
fMLP pathway (+)	8	6
fMLP pathway (-)	14	16
fMLP pathway (?)	24	29
pval: 7.28e-01
chi-square: 6.35e-01
	Lymp_infilt_0	Lymp_infilt_1
B-cell antigen receptor pathway (+)	6	5
B-cell antigen receptor pathway (-)	7	0
B-cell antigen receptor pathway (?)	76	23
pval: 8.09e-02
chi-square: 5.03e+00
	Lymp_infilt_0	Lymp_infilt_1
EDAR pathway (+)	16	14
EDAR pathway (-)	28	2
EDAR pathway (?)	45	12
pval: 1.06e-03
chi-square: 1.37e+01
	Lymp_infilt_0	Lymp_infilt_1
EGF network (+)	17	12
EGF network (-)	27	2
EGF network (?)	45	14
pval: 8.77e-03
chi-square: 9.47e+00
	Lymp_infilt_0	Lymp_infilt_1
ER all (+)	26	2
ER all (-)	13	16
ER all (?)	50	10
pval: 2.02e-05
chi-square: 2.16e+01
	Lymp_infilt_0	Lymp_infilt_1
ER all,verified (+)	16	1
ER all,verified (-)	7	14
ER all,verified (?)	66	13
pval: 1.73e-06
chi-square: 2.65e+01
	Lymp_infilt_0	Lymp_infilt_1
ER repressed (+)	7	0
ER repressed (-)	4	2
ER repressed (?)	78	26
pval: 2.78e-01
chi-square: 2.56e+00
	Lymp_infilt_0	Lymp_infilt_1
ER repressed,verified (+)	9	2
ER repressed,verified (-)	14	3
ER repressed,verified (?)	66	23
pval: 6.88e-01
chi-square: 7.47e-01
	Lymp_infilt_0	Lymp_infilt_1
ER induced (+)	28	2
ER induced (-)	18	19
ER induced (?)	43	7
pval: 1.06e-05
chi-square: 2.29e+01
	Lymp_infilt_0	Lymp_infilt_1
ER induced,verif (+)	21	0
ER induced,verif (-)	15	19
ER induced,verif (?)	53	9
pval: 5.88e-07
chi-square: 2.87e+01
	Lymp_infilt_0	Lymp_infilt_1
IFN pathway (+)	7	4
IFN pathway (-)	14	0
IFN pathway (?)	68	24
pval: 6.16e-02
chi-square: 5.57e+00
	Lymp_infilt_0	Lymp_infilt_1
IL-1 pathway (+)	12	13
IL-1 pathway (-)	33	1
IL-1 pathway (?)	44	14
pval: 7.30e-05
chi-square: 1.90e+01
	Lymp_infilt_0	Lymp_infilt_1
IL-10 pathway (+)	9	3
IL-10 pathway (-)	13	0
IL-10 pathway (?)	67	25
pval: 9.88e-02
chi-square: 4.63e+00
	Lymp_infilt_0	Lymp_infilt_1
IL-12 - STAT4 pathway (+)	0	7
IL-12 - STAT4 pathway (-)	9	0
IL-12 - STAT4 pathway (?)	80	21
pval: 2.72e-06
chi-square: 2.56e+01
	Lymp_infilt_0	Lymp_infilt_1
IL-2 - STAT5 pathway (+)	3	2
IL-2 - STAT5 pathway (-)	6	1
IL-2 - STAT5 pathway (?)	80	25
pval: 5.86e-01
chi-square: 1.07e+00
	Lymp_infilt_0	Lymp_infilt_1
IL-4 - STAT6 pathway (+)	3	2
IL-4 - STAT6 pathway (-)	3	0
IL-4 - STAT6 pathway (?)	83	26
pval: 4.38e-01
chi-square: 1.65e+00
	Lymp_infilt_0	Lymp_infilt_1
Insulin pathway (+)	19	3
Insulin pathway (-)	17	4
Insulin pathway (?)	53	21
pval: 3.07e-01
chi-square: 2.36e+00
	Lymp_infilt_0	Lymp_infilt_1
Oncostatin M pathway (+)	2	4
Oncostatin M pathway (-)	15	0
Oncostatin M pathway (?)	72	24
pval: 4.52e-03
chi-square: 1.08e+01
	Lymp_infilt_0	Lymp_infilt_1
PDGF pathway (+)	5	4
PDGF pathway (-)	12	0
PDGF pathway (?)	72	24
pval: 5.19e-02
chi-square: 5.92e+00
	Lymp_infilt_0	Lymp_infilt_1
PRL pathway (+)	7	4
PRL pathway (-)	14	0
PRL pathway (?)	68	24
pval: 6.16e-02
chi-square: 5.57e+00
	Lymp_infilt_0	Lymp_infilt_1
RANK pathway (+)	15	14
RANK pathway (-)	28	2
RANK pathway (?)	46	12
pval: 6.46e-04
chi-square: 1.47e+01
	Lymp_infilt_0	Lymp_infilt_1
T-cell antigen receptor pathway (+)	6	5
T-cell antigen receptor pathway (-)	8	0
T-cell antigen receptor pathway (?)	75	23
pval: 6.97e-02
chi-square: 5.33e+00
	Lymp_infilt_0	Lymp_infilt_1
TGFbeta network (+)	18	2
TGFbeta network (-)	14	4
TGFbeta network (?)	57	22
pval: 2.43e-01
chi-square: 2.83e+00
	Lymp_infilt_0	Lymp_infilt_1
TLR4 pathway (+)	18	10
TLR4 pathway (-)	24	3
TLR4 pathway (?)	47	15
pval: 1.02e-01
chi-square: 4.58e+00
	Lymp_infilt_0	Lymp_infilt_1
TNF-alpha pathway (+)	16	13
TNF-alpha pathway (-)	26	3
TNF-alpha pathway (?)	47	12
pval: 5.76e-03
chi-square: 1.03e+01
	Lymp_infilt_0	Lymp_infilt_1
TPO pathway (+)	7	3
TPO pathway (-)	14	0
TPO pathway (?)	68	25
pval: 8.00e-02
chi-square: 5.05e+00
	Lymp_infilt_0	Lymp_infilt_1
VEGF pathway (+)	7	4
VEGF pathway (-)	15	0
VEGF pathway (?)	67	24
pval: 5.10e-02
chi-square: 5.95e+00
	Lymp_infilt_0	Lymp_infilt_1
Wnt pathway (+)	2	2
Wnt pathway (-)	4	0
Wnt pathway (?)	83	26
pval: 2.53e-01
chi-square: 2.75e+00
	Lymp_infilt_0	Lymp_infilt_1
c-Kit pathway (+)	17	3
c-Kit pathway (-)	12	2
c-Kit pathway (?)	60	23
pval: 3.26e-01
chi-square: 2.24e+00
	Lymp_infilt_0	Lymp_infilt_1
fMLP pathway (+)	10	14
fMLP pathway (-)	30	1
fMLP pathway (?)	49	13
pval: 9.15e-06
chi-square: 2.32e+01
	grade_1	grade_2	grade_3
B-cell antigen receptor pathway (+)	1	0	10
B-cell antigen receptor pathway (-)	1	2	4
B-cell antigen receptor pathway (?)	10	25	64
pval: 3.94e-01
chi-square: 4.09e+00
	grade_1	grade_2	grade_3
EDAR pathway (+)	2	1	27
EDAR pathway (-)	4	11	15
EDAR pathway (?)	6	15	36
pval: 1.60e-02
chi-square: 1.22e+01
	grade_1	grade_2	grade_3
EGF network (+)	1	1	27
EGF network (-)	3	13	13
EGF network (?)	8	13	38
pval: 1.28e-03
chi-square: 1.79e+01
	grade_1	grade_2	grade_3
ER all (+)	5	11	12
ER all (-)	0	2	27
ER all (?)	7	14	39
pval: 2.32e-03
chi-square: 1.66e+01
	grade_1	grade_2	grade_3
ER all,verified (+)	5	5	7
ER all,verified (-)	0	0	21
ER all,verified (?)	7	22	50
pval: 5.99e-04
chi-square: 1.96e+01
	grade_1	grade_2	grade_3
ER repressed (+)	1	1	5
ER repressed (-)	0	0	6
ER repressed (?)	11	26	67
pval: 4.59e-01
chi-square: 3.62e+00
	grade_1	grade_2	grade_3
ER repressed,verified (+)	1	2	8
ER repressed,verified (-)	1	3	13
ER repressed,verified (?)	10	22	57
pval: 8.70e-01
chi-square: 1.25e+00
	grade_1	grade_2	grade_3
ER induced (+)	5	11	14
ER induced (-)	1	3	33
ER induced (?)	6	13	31
pval: 6.22e-03
chi-square: 1.44e+01
	grade_1	grade_2	grade_3
ER induced,verif (+)	5	7	9
ER induced,verif (-)	2	1	31
ER induced,verif (?)	5	19	38
pval: 1.09e-03
chi-square: 1.83e+01
	grade_1	grade_2	grade_3
IFN pathway (+)	0	0	11
IFN pathway (-)	0	5	9
IFN pathway (?)	12	22	58
pval: 6.57e-02
chi-square: 8.82e+00
	grade_1	grade_2	grade_3
IL-1 pathway (+)	1	2	22
IL-1 pathway (-)	6	11	17
IL-1 pathway (?)	5	14	39
pval: 4.39e-02
chi-square: 9.80e+00
	grade_1	grade_2	grade_3
IL-10 pathway (+)	0	0	12
IL-10 pathway (-)	0	5	8
IL-10 pathway (?)	12	22	58
pval: 4.73e-02
chi-square: 9.62e+00
	grade_1	grade_2	grade_3
IL-12 - STAT4 pathway (+)	0	0	7
IL-12 - STAT4 pathway (-)	1	2	6
IL-12 - STAT4 pathway (?)	11	25	65
pval: 4.41e-01
chi-square: 3.75e+00
	grade_1	grade_2	grade_3
IL-2 - STAT5 pathway (+)	0	1	4
IL-2 - STAT5 pathway (-)	0	2	5
IL-2 - STAT5 pathway (?)	12	24	69
pval: 7.98e-01
chi-square: 1.66e+00
	grade_1	grade_2	grade_3
IL-4 - STAT6 pathway (+)	1	0	4
IL-4 - STAT6 pathway (-)	0	0	3
IL-4 - STAT6 pathway (?)	11	27	71
pval: 4.89e-01
chi-square: 3.43e+00
	grade_1	grade_2	grade_3
Insulin pathway (+)	2	4	16
Insulin pathway (-)	3	8	10
Insulin pathway (?)	7	15	52
pval: 3.61e-01
chi-square: 4.35e+00
	grade_1	grade_2	grade_3
Oncostatin M pathway (+)	0	0	6
Oncostatin M pathway (-)	1	5	9
Oncostatin M pathway (?)	11	22	63
pval: 3.89e-01
chi-square: 4.12e+00
	grade_1	grade_2	grade_3
PDGF pathway (+)	0	0	9
PDGF pathway (-)	0	4	8
PDGF pathway (?)	12	23	61
pval: 1.40e-01
chi-square: 6.92e+00
	grade_1	grade_2	grade_3
PRL pathway (+)	0	0	11
PRL pathway (-)	0	5	9
PRL pathway (?)	12	22	58
pval: 6.57e-02
chi-square: 8.82e+00
	grade_1	grade_2	grade_3
RANK pathway (+)	2	1	26
RANK pathway (-)	4	11	15
RANK pathway (?)	6	15	37
pval: 2.01e-02
chi-square: 1.17e+01
	grade_1	grade_2	grade_3
T-cell antigen receptor pathway (+)	1	0	10
T-cell antigen receptor pathway (-)	2	2	4
T-cell antigen receptor pathway (?)	9	25	64
pval: 2.03e-01
chi-square: 5.95e+00
	grade_1	grade_2	grade_3
TGFbeta network (+)	2	3	15
TGFbeta network (-)	0	6	12
TGFbeta network (?)	10	18	51
pval: 4.14e-01
chi-square: 3.94e+00
	grade_1	grade_2	grade_3
TLR4 pathway (+)	2	1	25
TLR4 pathway (-)	4	11	12
TLR4 pathway (?)	6	15	41
pval: 9.97e-03
chi-square: 1.33e+01
	grade_1	grade_2	grade_3
TNF-alpha pathway (+)	1	2	26
TNF-alpha pathway (-)	4	12	13
TNF-alpha pathway (?)	7	13	39
pval: 8.26e-03
chi-square: 1.37e+01
	grade_1	grade_2	grade_3
TPO pathway (+)	0	0	10
TPO pathway (-)	0	5	9
TPO pathway (?)	12	22	59
pval: 8.42e-02
chi-square: 8.21e+00
	grade_1	grade_2	grade_3
VEGF pathway (+)	0	0	11
VEGF pathway (-)	0	5	10
VEGF pathway (?)	12	22	57
pval: 6.76e-02
chi-square: 8.75e+00
	grade_1	grade_2	grade_3
Wnt pathway (+)	0	0	4
Wnt pathway (-)	0	2	2
Wnt pathway (?)	12	25	72
pval: 4.20e-01
chi-square: 3.90e+00
	grade_1	grade_2	grade_3
c-Kit pathway (+)	3	5	12
c-Kit pathway (-)	1	4	9
c-Kit pathway (?)	8	18	57
pval: 8.97e-01
chi-square: 1.08e+00
	grade_1	grade_2	grade_3
fMLP pathway (+)	1	0	23
fMLP pathway (-)	6	8	17
fMLP pathway (?)	5	19	38
pval: 5.09e-03
chi-square: 1.48e+01
