# Supplementary material for: Signal transduction pathway profiling of individual tumor samples
Source: BMC Bioinformatics. 2005 Jun 29;6:163. doi: 10.1186/1471-2105-6-163 (PMC1184060; doi:10.1186/1471-2105-6-163)
Supplement: Additional File 1 — All additional files are in tab-delimited format. Tablel_Golub.csv Tablel_Sotirou.csv Table2_Golub.csv Table2_Sotirou.csv Table2_Veer.csv Table3_Golub.csv Table3_Sotirou.csv Table3_Veer.csv Table4_Golub.csv Table4_Sotirou.csv Contingency_Tables_Golub.csv Contingency_Tables_Sotirou.csv Contingency_Tables_Veer.csv [file 1471-2105-6-163-S1.zip › supplement/README.txt]

All files are tab separated files. The file names end with .csv.

Table1_Golub.csv is the equivalent of table 1 in the paper for the
Golub data set. It lists the CGS and ECGS p-values for all pathways.

Table1_Sotirou.csv is the same for the Sotirou data set.

Table2_Veer.csv is the full version of table 2 in the paper. It lists all transcription factors, and their p-values.

Table2_Golub.csv is the same for the Golub data set.

Table2_Sotirou.csv is the same for the Sotirou data set.

Table3_Veer.csv is the full version of table 3 in the paper. It lists all samples and their pathway activity scores.

Table3_Golub.csv is the same for the Golub data set.

Table3_Sotirou.csv is the same for the Sotirou data set.

Table4_Golub.csv is the equivalent of table 4 in the paper for the
Golub data set. It lists the family-wise p-values for all pathways in the Golub data set.

Table4_Sotirou.csv is the same for the Sotirou data set.

Contingency_Tables_Veer.csv lists all the contingency tables for the van't Veer data set and all available clinical classifications.

Contingency_Tables_Golub.csv is the same for the Golub data set.

Contingency_Tables_Sotirou.csv is the same for the Sotirou data set.
