# Supplementary material for: Signal transduction pathway profiling of individual tumor samples
Source: BMC Bioinformatics. 2005 Jun 29;6:163. doi: 10.1186/1471-2105-6-163 (PMC1184060; doi:10.1186/1471-2105-6-163)
Supplement: Additional File 1 — All additional files are in tab-delimited format. Tablel_Golub.csv Tablel_Sotirou.csv Table2_Golub.csv Table2_Sotirou.csv Table2_Veer.csv Table3_Golub.csv Table3_Sotirou.csv Table3_Veer.csv Table4_Golub.csv Table4_Sotirou.csv Contingency_Tables_Golub.csv Contingency_Tables_Sotirou.csv Contingency_Tables_Veer.csv [file 1471-2105-6-163-S1.zip › supplement/Table1_Golub.csv]

Pathway	No. transcription factors	No. downstream targets (in data set)	GCS p-value	EGCS p-value
IL-1 pathway	5	11	0.00493	n/a
EDAR pathway	6	20	0.00544	0.01031
RANK pathway	6	20	0.00572	0.00985
TNF-alpha pathway	8	30	0.01602	0.02619
fMLP pathway	9	16	0.01811	0.19843
ER pathway(v,r)	1	2	0.02681	n/a
ER pathway(v)	1	4	0.05053	n/a
c-Kit pathway	4	39	0.10597	n/a
TLR4 pathway	9	19	0.14638	0.26116
ER pathway(r)	1	9	0.18318	n/a
TGFbeta network	7	13	0.41191	0.33434
T-cell antigen receptor pathway	4	7	0.51603	0.32662
B-cell antigen receptor pathway	4	7	0.51847	0.32787
TPO pathway	6	5	0.5663	0.35775
IFN pathway	6	5	0.56747	0.35922
PRL pathway	6	5	0.56845	0.35875
ER pathway	1	17	0.62031	n/a
ER pathway(v,i)	1	2	0.62725	n/a
Insulin pathway	7	21	0.67492	0.83793
EGF network	12	29	0.68059	0.83217
IL-10 pathway	2	3	0.82255	0.69078
IL-4 - STAT6 pathway	1	3	0.87016	n/a
VEGF pathway	3	4	0.89588	0.67338
PDGF pathway	8	8	0.95114	0.8604
ER pathway(i)	1	8	0.95776	n/a
IL-2 - STAT5 pathway	2	2	0.97883	0.97883
Wnt pathway	2	1	n/a	n/a
Oncostatin M pathway	1	1	n/a	n/a
IL-12 - STAT4 pathway	1	1	n/a	n/a
