# Supplementary material for: Signal transduction pathway profiling of individual tumor samples
Source: BMC Bioinformatics. 2005 Jun 29;6:163. doi: 10.1186/1471-2105-6-163 (PMC1184060; doi:10.1186/1471-2105-6-163)
Supplement: Additional File 1 — All additional files are in tab-delimited format. Tablel_Golub.csv Tablel_Sotirou.csv Table2_Golub.csv Table2_Sotirou.csv Table2_Veer.csv Table3_Golub.csv Table3_Sotirou.csv Table3_Veer.csv Table4_Golub.csv Table4_Sotirou.csv Contingency_Tables_Golub.csv Contingency_Tables_Sotirou.csv Contingency_Tables_Veer.csv [file 1471-2105-6-163-S1.zip › supplement/Table1_Sotirou.csv]

Pathway	No. transcription factors	No. downstream targets (in data set)	GCS p-value	EGCS p-value
Insulin pathway	7	25	0.04503	0.15833
IL-1 pathway	5	13	0.05512	0.12359
TLR4 pathway	9	31	0.08391	0.51853
TGFbeta network	7	17	0.09034	0.15147
Oncostatin M pathway	1	2	0.13131	n/a
fMLP pathway	9	16	0.1335	0.52856
VEGF pathway	3	7	0.15842	0.02691
ER pathway(v)	1	4	0.17181	n/a
EDAR pathway	6	24	0.17722	0.45771
RANK pathway	6	24	0.17935	0.45629
IL-10 pathway	2	6	0.19932	0.03851
PDGF pathway	8	10	0.19948	0.11302
PRL pathway	6	8	0.21196	0.08143
TPO pathway	6	8	0.21335	0.08019
IFN pathway	6	8	0.21602	0.08259
c-Kit pathway	4	53	0.25759	0.26136
IL-12 - STAT4 pathway	1	2	0.26473	n/a
IL-4 - STAT6 pathway	1	3	0.27173	n/a
Wnt pathway	2	5	0.29915	0.05915
IL-2 - STAT5 pathway	2	3	0.31175	0.2483
ER pathway	1	27	0.33561	n/a
ER pathway(v,r)	1	2	0.34891	n/a
EGF network	12	38	0.39828	0.52692
ER pathway(i)	1	14	0.44724	n/a
ER pathway(r)	1	13	0.47199	n/a
TNF-alpha pathway	8	38	0.50264	0.66078
ER pathway(v,i)	1	2	0.56381	n/a
B-cell antigen receptor pathway	4	5	0.56816	0.84355
T-cell antigen receptor pathway	4	5	0.56961	0.84598
