# Supplementary material for: Signal transduction pathway profiling of individual tumor samples
Source: BMC Bioinformatics. 2005 Jun 29;6:163. doi: 10.1186/1471-2105-6-163 (PMC1184060; doi:10.1186/1471-2105-6-163)
Supplement: Additional File 1 — All additional files are in tab-delimited format. Tablel_Golub.csv Tablel_Sotirou.csv Table2_Golub.csv Table2_Sotirou.csv Table2_Veer.csv Table3_Golub.csv Table3_Sotirou.csv Table3_Veer.csv Table4_Golub.csv Table4_Sotirou.csv Contingency_Tables_Golub.csv Contingency_Tables_Sotirou.csv Contingency_Tables_Veer.csv [file 1471-2105-6-163-S1.zip › supplement/Table2_Golub.csv]

Transcrption Factor	No. downstream targets	P-value
NF-kappaB	11	0.0055
ER repressed (v)	2	0.02539
RelA	3	0.03185
deltaCREB	2	0.0428
ER (v)	4	0.05045
CREB	7	0.05489
Sp1	39	0.10405
c-Jun	12	0.11625
ER repressed	9	0.18731
SMAD-4	2	0.2074
AP-1	15	0.21572
NF-kappaB1	4	0.293
NF-ATc	4	0.38117
CRE-BP1	7	0.42376
NF-ATp	5	0.51319
ER	17	0.62015
ER induced (v)	2	0.62901
c-Fos	8	0.63834
STAT3	2	0.67353
c-Myc	7	0.70343
SMAD-3	4	0.71812
NFAT-1	2	0.75033
C/EBPalpha	11	0.79269
STAT6	3	0.86929
STAT1	3	0.87331
ER induced	8	0.95928
