# Supplementary material for: Signal transduction pathway profiling of individual tumor samples
Source: BMC Bioinformatics. 2005 Jun 29;6:163. doi: 10.1186/1471-2105-6-163 (PMC1184060; doi:10.1186/1471-2105-6-163)
Supplement: Additional File 1 — All additional files are in tab-delimited format. Tablel_Golub.csv Tablel_Sotirou.csv Table2_Golub.csv Table2_Sotirou.csv Table2_Veer.csv Table3_Golub.csv Table3_Sotirou.csv Table3_Veer.csv Table4_Golub.csv Table4_Sotirou.csv Contingency_Tables_Golub.csv Contingency_Tables_Sotirou.csv Contingency_Tables_Veer.csv [file 1471-2105-6-163-S1.zip › supplement/Table2_Sotirou.csv]

Transcrption Factor	No. downstream targets	P-value
NF-kappaB1	5	0.01871
CREB	15	0.01954
RelA	6	0.02284
Elk-1	4	0.04876
c-Fos	8	0.06528
NF-kappaB	12	0.09033
CRE-BP1	12	0.0925
GATA-1	2	0.09616
STAT1alpha	2	0.13136
deltaCREB	2	0.15566
ER (v)	4	0.17181
NFAT-1	2	0.2637
STAT4	2	0.26382
STAT6	3	0.26927
STAT5A	2	0.27073
C/EBPalpha	8	0.27296
Sp1	51	0.27938
c-Jun	15	0.30063
NF-ATc	3	0.30133
STAT5B	2	0.31685
ER	27	0.33948
ER repressed (v)	2	0.34715
c-Myc	9	0.36395
NF-ATp	3	0.41117
ER induced	14	0.44832
ER repressed	13	0.47732
ER induced (v)	2	0.56701
STAT1	6	0.62419
SMAD-3	3	0.64892
SMAD-4	3	0.64905
STAT3	5	0.72796
AP-1	20	0.90176
TBP	4	0.94824
