# Supplementary material for: Signal transduction pathway profiling of individual tumor samples
Source: BMC Bioinformatics. 2005 Jun 29;6:163. doi: 10.1186/1471-2105-6-163 (PMC1184060; doi:10.1186/1471-2105-6-163)
Supplement: Additional File 1 — All additional files are in tab-delimited format. Tablel_Golub.csv Tablel_Sotirou.csv Table2_Golub.csv Table2_Sotirou.csv Table2_Veer.csv Table3_Golub.csv Table3_Sotirou.csv Table3_Veer.csv Table4_Golub.csv Table4_Sotirou.csv Contingency_Tables_Golub.csv Contingency_Tables_Sotirou.csv Contingency_Tables_Veer.csv [file 1471-2105-6-163-S1.zip › supplement/Table2_Veer.csv]

Transcrption Factor	No. downstream targets	P-value
NF-kappaB	19	0.00041
RelA	11	0.00078
ER induced	50	0.00232
NF-kappaB1	10	0.00234
STAT1alpha	2	0.00565
C/EBPalpha	21	0.00654
ER induced (v)	5	0.00738
ER	77	0.00782
STAT6	6	0.00795
ER (v)	7	0.01565
GATA-1	7	0.01827
Elk-1	4	0.05691
c-Rel	3	0.05715
STAT4	3	0.06577
SMAD-3	6	0.07437
ER repressed	27	0.10949
Sp1	83	0.11625
CRE-BP1	14	0.12441
SMAD-4	4	0.12998
c-Jun	25	0.14858
c-Myc	9	0.16263
STAT1	7	0.16566
NF-ATp	7	0.1849
deltaCREB	2	0.26711
CREB	19	0.29939
CREBbeta	2	0.30937
NFAT-1	4	0.33695
TBP	6	0.40728
STAT3	6	0.42163
LEF-1	2	0.43889
FOXO1a	2	0.447
AP-1	33	0.46391
c-Fos	17	0.48837
STAT5A	3	0.52375
NF-ATc	6	0.52658
ER repressed (v)	2	0.59938
STAT5B	3	0.93769
