# Supplementary material for: Signal transduction pathway profiling of individual tumor samples
Source: BMC Bioinformatics. 2005 Jun 29;6:163. doi: 10.1186/1471-2105-6-163 (PMC1184060; doi:10.1186/1471-2105-6-163)
Supplement: Additional File 1 — All additional files are in tab-delimited format. Tablel_Golub.csv Tablel_Sotirou.csv Table2_Golub.csv Table2_Sotirou.csv Table2_Veer.csv Table3_Golub.csv Table3_Sotirou.csv Table3_Veer.csv Table4_Golub.csv Table4_Sotirou.csv Contingency_Tables_Golub.csv Contingency_Tables_Sotirou.csv Contingency_Tables_Veer.csv [file 1471-2105-6-163-S1.zip › supplement/Table3_Golub.csv]

Pathway	1	2	3	4	5	6	7	8	9	10	11	12	13	14	15	16	17	18	19	20	21	22	23	24	25	26	27	28	29	30	31	32	33	34	35	36	37	38
RANK pathway	0.001(-)	0.0038(-)	0.0048(-)	0.0072(-)	0.016(-)	0.0514(+)	0.0002(-)	0.0038(-)	0.005(-)	0.0114(-)	0.267(-)	0.0436(-)	0.0028(-)	0.0114(-)	0.0116(-)	0.002(-)	0.0418(+)	0.0042(-)	0.029(-)	0.6448(+)	0.0198(-)	0.0546(-)	0.0288(-)	0.4328(-)	0.0602(-)	0.0788(-)	0.0574(-)	0.0282(+)	0.168(-)	0.0012(+)	0(+)	0.1716(+)	0.0008(+)	0.1776(-)	0.0394(+)	0.2902(-)	0.027(+)	0.0002(+)
EDAR pathway	0.0012(-)	0.0034(-)	0.01(-)	0.006(-)	0.0214(-)	0.0578(+)	0.0002(-)	0.0088(-)	0.0046(-)	0.0138(-)	0.2572(-)	0.0464(-)	0.006(-)	0.0098(-)	0.009(-)	0.002(-)	0.0418(+)	0.0048(-)	0.024(-)	0.6082(+)	0.0188(-)	0.0544(-)	0.033(-)	0.4622(-)	0.053(-)	0.0786(-)	0.051(-)	0.031(+)	0.1658(-)	0.0014(+)	0(+)	0.17(+)	0.0004(+)	0.1914(-)	0.0424(+)	0.2854(-)	0.0268(+)	0(+)
IL-1 pathway	0.0096(-)	0.0054(-)	0.0078(-)	0.0146(-)	0.0354(-)	0.9064(-)	0.0024(-)	0.0072(-)	0.0098(-)	0.0036(-)	0.0532(-)	0.0194(-)	0.005(-)	0.043(-)	0.0422(-)	0.01(-)	0.0708(+)	0.011(-)	0.0594(-)	0.4868(+)	0.0246(-)	0.047(-)	0.0204(-)	0.0528(-)	0.0592(-)	0.0208(-)	0.0632(-)	0.0424(+)	0.064(-)	0.0012(+)	0.0008(+)	0.0512(+)	0.001(+)	0.4234(-)	0.1294(+)	0.1174(-)	0.0264(+)	0(+)
fMLP pathway	0.0154(-)	0.0086(-)	0.0114(-)	0.0288(-)	0.0886(-)	0.7804(+)	0.0034(-)	0.0092(-)	0.0176(-)	0.0038(-)	0.1004(-)	0.0428(-)	0.0066(-)	0.074(-)	0.0742(-)	0.0148(-)	0.0838(+)	0.0204(-)	0.1316(-)	0.6536(+)	0.0366(-)	0.0756(-)	0.0308(-)	0.09(-)	0.0934(-)	0.0364(-)	0.1082(-)	0.0474(+)	0.1532(-)	0.0048(+)	0.0012(+)	0.0636(+)	0.0012(+)	0.667(-)	0.2016(+)	0.1516(-)	0.0336(+)	0.0002(+)
Insulin pathway	0.1486(+)	0.0248(-)	0.0254(-)	0.0444(-)	0.1108(-)	0.3634(+)	0.1422(+)	0.5352(-)	0.0122(-)	0.0034(-)	0.0296(+)	0.946(+)	0.4026(-)	0.039(-)	0.358(+)	0.0228(-)	0.1664(+)	0.818(-)	0.0432(-)	0.302(-)	0.0164(-)	0.0408(-)	0.0214(-)	0.0488(-)	0.0438(-)	0.0148(-)	0.0476(-)	0.1904(+)	0.8576(-)	0.0388(+)	0.022(+)	0.2332(+)	0.003(+)	0.4024(-)	0.2102(+)	0.6048(+)	0.0182(+)	0.0052(+)
TNF-alpha pathway	0.104(-)	0.0246(-)	0.015(-)	0.0034(-)	0.0356(-)	0.1372(+)	0.217(-)	0.0258(-)	0.003(-)	0.0214(-)	0.449(+)	0.1022(-)	0.1856(-)	0.0088(-)	0.2204(-)	0.0068(-)	0.0428(+)	0.011(-)	0.0392(-)	0.4122(-)	0.0176(-)	0.046(-)	0.0278(-)	0.2196(-)	0.044(-)	0.1324(-)	0.0612(-)	0.087(+)	0.312(-)	0.0012(+)	0(+)	0.437(+)	0.0006(+)	0.1358(-)	0.1238(+)	0.1374(-)	0.083(+)	0.0006(+)
IL-2 - STAT5 pathway	0.0234(+)	0.0388(-)	0.8562(+)	0.0562(-)	0.2486(+)	0.2036(+)	0.0226(+)	0.0514(-)	0.1914(+)	0.011(+)	0.082(-)	0.019(+)	0.1634(+)	0.053(-)	0.1054(-)	0.0732(-)	0.0618(+)	0.0088(+)	0.0466(-)	0.0636(+)	0.0236(-)	0.0408(-)	0.7022(+)	0.0432(-)	0.0338(-)	0.0262(-)	0.0378(-)	0.0504(-)	0.086(-)	0.309(-)	0.0464(-)	0.2388(-)	0.042(+)	0.1716(-)	0.0518(-)	0.1376(-)	0.251(+)	0.0596(+)
EGF network	0.0766(+)	0.5216(-)	0.416(+)	0.5102(-)	0.0242(+)	0.0466(+)	0.0128(+)	0.8342(+)	0.3392(-)	0.3084(+)	0.2998(+)	0.0112(+)	0.1282(+)	0.1374(-)	0.157(+)	0.0416(-)	0.0612(+)	0.085(+)	0.104(-)	0.2884(-)	0.0274(-)	0.043(-)	0.0642(-)	0.1902(-)	0.065(-)	0.1(-)	0.0622(-)	0.1268(-)	0.1242(-)	0.631(+)	0.0698(+)	0.0426(-)	0.1286(+)	0.0394(-)	0.5898(+)	0.0208(-)	0.1274(-)	0.991(-)
c-Kit pathway	0.436(+)	0.2824(-)	0.0594(-)	0.0958(-)	0.162(-)	0.2674(+)	0.948(+)	0.2514(-)	0.249(-)	0.117(+)	0.2(-)	0.3282(+)	0.3448(+)	0.0278(-)	0.5986(+)	0.0282(-)	0.5222(+)	0.7142(+)	0.0212(-)	0.738(-)	0.0302(-)	0.0624(-)	0.1674(-)	0.0928(-)	0.0472(-)	0.8042(-)	0.0662(-)	0.0678(-)	0.24(-)	0.292(+)	0.0028(+)	0.0254(+)	0.033(+)	0.1278(+)	0.2066(+)	0.09(-)	0.5392(+)	0.0314(+)
IFN pathway	0.0288(+)	0.0756(+)	0.0854(+)	0.097(-)	0.479(+)	0.685(-)	0.037(+)	0.2066(-)	0.293(+)	0.0092(+)	0.154(-)	0.049(+)	0.1466(+)	0.071(-)	0.1524(-)	0.2706(-)	0.1518(+)	0.0242(+)	0.141(-)	0.282(+)	0.0378(-)	0.067(-)	0.2132(-)	0.0714(-)	0.043(-)	0.358(+)	0.0926(-)	0.0628(-)	0.1576(-)	0.4448(-)	0.0514(-)	0.266(-)	0.1622(+)	0.1544(-)	0.0424(-)	0.1678(-)	0.6974(-)	0.154(+)
TPO pathway	0.0304(+)	0.0732(+)	0.0828(+)	0.1082(-)	0.4656(+)	0.687(-)	0.036(+)	0.2046(-)	0.3094(+)	0.0088(+)	0.1608(-)	0.0534(+)	0.1532(+)	0.0752(-)	0.1452(-)	0.2738(-)	0.147(+)	0.0292(+)	0.1444(-)	0.276(+)	0.0394(-)	0.0668(-)	0.2172(-)	0.0732(-)	0.0456(-)	0.3378(+)	0.0918(-)	0.0652(-)	0.1626(-)	0.4224(-)	0.0542(-)	0.2672(-)	0.1758(+)	0.1622(-)	0.0472(-)	0.1816(-)	0.6812(-)	0.1646(+)
PRL pathway	0.0338(+)	0.0798(+)	0.0806(+)	0.0984(-)	0.4794(+)	0.6756(-)	0.0366(+)	0.2052(-)	0.3072(+)	0.0068(+)	0.1558(-)	0.0486(+)	0.1464(+)	0.073(-)	0.1428(-)	0.2778(-)	0.1502(+)	0.0324(+)	0.139(-)	0.276(+)	0.0398(-)	0.0716(-)	0.2432(-)	0.0824(-)	0.0466(-)	0.3638(+)	0.094(-)	0.0666(-)	0.1602(-)	0.45(-)	0.0576(-)	0.2688(-)	0.1776(+)	0.1542(-)	0.051(-)	0.1694(-)	0.6928(-)	0.164(+)
ER induced,verif	0.3384(+)	0.2572(+)	0.753(-)	0.8646(+)	0.0472(+)	0.2076(-)	0.0394(+)	0.0262(+)	0.0576(+)	0.8542(+)	0.3208(-)	0.017(+)	0.1448(+)	0.2352(-)	0.3758(+)	0.1422(-)	0.1864(-)	0.152(+)	0.209(-)	0.0686(-)	0.182(-)	0.1398(-)	0.099(-)	0.1444(-)	0.1694(-)	0.1996(-)	0.2736(-)	0.1274(-)	0.1852(-)	0.2258(-)	0.1478(-)	0.1916(-)	0.5394(-)	0.17(-)	0.3368(-)	0.1194(-)	0.1654(+)	0.1584(-)
IL-12 - STAT4 pathway	0.1268(-)	0.0052(+)	0.0152(+)	0.6588(-)	0.1336(-)	0.1734(-)	0.1948(-)	0.2562(+)	0.1358(-)	0.0298(+)	0.1652(-)	0.1446(-)	0.088(-)	0.1276(-)	0.1602(-)	0.068(+)	0.1632(-)	0.086(-)	0.0672(+)	0.0984(-)	0.0766(-)	0.219(-)	0.1508(-)	0.2028(-)	0.1102(-)	0.0102(+)	0.2806(-)	0.1148(-)	0.1902(-)	0.13(-)	0.122(-)	0.265(-)	0.1032(-)	0.1208(-)	0.0758(-)	0.0864(-)	0.1146(-)	0.791(+)
IL-10 pathway	0.2422(+)	0.0154(+)	0.0316(+)	0.6614(-)	0.197(-)	0.558(-)	0.0692(+)	0.4144(+)	0.3254(-)	0.0898(+)	0.2596(-)	0.1962(-)	0.4616(+)	0.1916(-)	0.985(-)	0.1772(+)	0.1828(+)	0.3968(-)	0.4598(-)	0.0968(-)	0.0888(-)	0.2186(-)	0.1424(-)	0.3106(-)	0.1408(-)	0.0498(+)	0.2716(-)	0.0978(-)	0.2946(-)	0.2204(+)	0.1992(-)	0.2174(-)	0.7988(+)	0.1524(-)	0.602(-)	0.1208(-)	0.375(-)	0.2076(+)
TLR4 pathway	0.0748(+)	0.2556(-)	0.2654(-)	0.2924(-)	0.9086(-)	0.7752(+)	0.057(+)	0.3082(+)	0.114(-)	0.0458(-)	0.0126(+)	0.214(+)	0.595(+)	0.1954(-)	0.1312(+)	0.3342(-)	0.567(-)	0.2628(+)	0.4098(-)	0.0702(-)	0.0546(-)	0.1584(-)	0.0468(-)	0.3(-)	0.096(-)	0.0666(-)	0.1776(-)	0.3188(-)	0.1024(+)	0.1748(+)	0.6812(+)	0.154(-)	0.0996(+)	0.503(-)	0.2272(+)	0.2914(+)	0.424(+)	0.4414(+)
ER all,verified	0.5502(+)	0.3828(+)	0.9896(-)	0.7556(+)	0.0942(+)	0.5534(-)	0.0786(+)	0.0474(+)	0.1058(+)	0.8022(-)	0.6482(-)	0.0258(+)	0.3074(+)	0.5556(-)	0.3418(+)	0.2598(-)	0.4076(-)	0.2364(+)	0.4286(-)	0.138(-)	0.3086(-)	0.3012(-)	0.1672(-)	0.3154(-)	0.3518(-)	0.426(-)	0.5562(-)	0.2794(-)	0.423(-)	0.3724(-)	0.274(-)	0.396(-)	0.7878(-)	0.405(-)	0.5208(-)	0.2928(-)	0.3142(+)	0.271(-)
Oncostatin M pathway	0.0442(+)	0.1952(-)	0.5022(-)	0.1776(-)	0.5696(+)	0.4448(-)	0.0384(+)	0.1144(-)	0.0644(+)	0.1936(+)	0.219(-)	0.2058(-)	0.0874(+)	0.2584(-)	0.3266(-)	0.1272(-)	0.0866(+)	0.3932(-)	0.2468(-)	0.1288(-)	0.1864(-)	0.241(-)	0.1272(-)	0.2476(-)	0.1774(-)	0.4348(+)	0.9668(-)	0.2482(-)	0.587(-)	0.1966(+)	0.247(-)	0.338(-)	0.1526(-)	0.2278(-)	0.1726(-)	0.196(+)	0.1994(-)	0.539(+)
VEGF pathway	0.1854(+)	0.017(+)	0.0404(+)	0.7234(-)	0.4376(-)	0.6178(-)	0.0926(+)	0.3112(+)	0.3922(-)	0.127(+)	0.5618(-)	0.3134(-)	0.362(+)	0.2264(-)	0.9236(+)	0.2028(+)	0.267(+)	0.642(-)	0.5564(-)	0.1032(-)	0.1146(-)	0.254(-)	0.1366(-)	0.326(-)	0.1704(-)	0.0716(+)	0.3302(-)	0.1188(-)	0.389(-)	0.3206(+)	0.21(-)	0.2462(-)	0.965(+)	0.1898(-)	0.5374(-)	0.1538(-)	0.4244(-)	0.2974(+)
PDGF pathway	0.0516(+)	0.1294(+)	0.1572(+)	0.139(-)	0.199(+)	0.9712(+)	0.0624(+)	0.2532(-)	0.7898(+)	0.019(+)	0.527(-)	0.0844(+)	0.2406(+)	0.0904(-)	0.3018(-)	0.2626(-)	0.2328(+)	0.0512(+)	0.2052(-)	0.4556(+)	0.0944(-)	0.133(-)	0.8842(-)	0.1158(-)	0.1842(-)	0.7244(+)	0.1546(-)	0.0936(-)	0.222(-)	0.8478(+)	0.1804(-)	0.4226(-)	0.3134(+)	0.2286(-)	0.065(-)	0.1912(-)	0.6996(-)	0.1726(+)
ER induced	0.6082(-)	0.9148(-)	0.772(-)	0.7012(-)	0.2254(+)	0.592(-)	0.1622(+)	0.1292(+)	0.3388(+)	0.7964(+)	0.694(-)	0.0466(+)	0.5438(+)	0.704(-)	0.4808(+)	0.39(-)	0.4732(-)	0.5852(+)	0.5228(-)	0.3134(-)	0.4042(-)	0.449(-)	0.2968(-)	0.4712(-)	0.7156(-)	0.473(-)	0.767(-)	0.8978(+)	0.5106(-)	0.8164(+)	0.6564(+)	0.851(+)	0.2774(+)	0.645(-)	0.8144(-)	0.3864(-)	0.274(+)	0.8892(+)
IL-4 - STAT6 pathway	0.5814(-)	0.5276(-)	0.5134(-)	0.4922(-)	0.133(+)	0.5812(+)	0.7246(-)	0.6666(-)	0.3298(-)	0.2934(-)	0.102(+)	0.7638(-)	0.8386(+)	0.342(-)	0.342(+)	0.3298(-)	0.7948(-)	0.83(-)	0.65(-)	0.5554(-)	0.218(+)	0.3382(+)	0.2984(+)	0.578(-)	0.0948(+)	0.4224(-)	0.756(-)	0.6008(-)	0.6036(-)	0.3312(+)	0.285(+)	0.8978(+)	0.5112(-)	0.6744(-)	0.8534(-)	0.3968(-)	0.874(-)	0.2518(+)
ER repressed	0.4328(+)	0.5976(+)	0.5754(+)	0.7942(-)	0.1348(+)	0.3698(+)	0.699(+)	0.45(-)	0.9696(+)	0.6702(-)	0.825(+)	0.6518(-)	0.8042(-)	0.7432(+)	0.1798(+)	0.8054(+)	0.2116(+)	0.6162(-)	0.641(+)	0.9464(-)	0.8068(-)	0.9338(+)	0.4078(-)	0.2552(+)	0.4972(+)	0.5114(+)	0.8298(-)	0.7524(+)	0.9422(+)	0.986(-)	0.5508(-)	0.8994(+)	0.8396(+)	0.9724(-)	0.9272(+)	0.7034(-)	0.565(+)	0.7986(+)
Wnt pathway	0.7282(-)	0.45(+)	0.7508(-)	0.868(-)	0.3144(+)	0.7672(+)	0.948(-)	0.7538(-)	0.812(-)	0.5666(-)	0.9942(+)	0.9468(+)	0.5334(-)	0.4016(+)	0.7258(+)	0.3878(+)	0.9882(+)	0.3414(+)	0.7166(+)	0.8354(-)	0.6556(+)	0.993(-)	0.7634(-)	0.9916(+)	0.8972(-)	0.4624(+)	0.3368(+)	0.889(-)	0.9674(+)	0.7538(-)	0.65(+)	0.4648(+)	0.789(-)	0.8702(+)	0.8162(-)	0.985(-)	0.912(-)	0.6916(+)
ER repressed,verified	0.955(+)	0.8226(+)	0.7776(+)	0.7688(+)	0.8074(+)	0.1494(+)	0.9226(+)	0.9938(+)	0.838(+)	0.6982(-)	0.5532(+)	0.5192(+)	0.6528(-)	0.3924(+)	0.4676(+)	0.937(-)	0.5566(+)	0.6524(+)	0.6996(+)	0.8864(+)	0.8872(-)	0.5778(+)	0.8574(-)	0.5486(+)	0.7178(+)	0.5418(+)	0.5656(+)	0.7506(+)	0.435(+)	0.9966(-)	0.8854(+)	0.7162(+)	0.901(+)	0.4606(+)	0.93(+)	0.6332(+)	0.962(+)	0.8972(-)
TGFbeta network	0.407(+)	0.8346(+)	0.8212(-)	0.7092(+)	0.8792(+)	0.5074(+)	0.5504(+)	0.7832(-)	0.8988(+)	0.8666(-)	0.9896(-)	0.873(-)	0.8426(+)	0.9404(-)	0.778(+)	0.8474(+)	0.2582(+)	0.7312(-)	0.4256(+)	0.6338(-)	0.73(-)	0.9574(+)	0.5836(-)	0.1978(+)	0.6212(+)	0.9082(-)	0.4146(+)	0.7932(+)	0.7722(+)	0.7582(-)	0.9172(-)	0.762(+)	0.1596(+)	0.91(-)	0.4718(-)	0.9794(-)	0.7064(-)	0.923(-)
B-cell antigen receptor pathway	0.6858(-)	0.6076(-)	0.5166(-)	0.9844(+)	0.6098(+)	0.3388(+)	0.5412(-)	0.4084(-)	0.839(-)	0.207(-)	0.5116(+)	0.4194(+)	0.1696(-)	0.7972(+)	0.7592(+)	0.4884(-)	0.3894(+)	0.7416(+)	0.436(+)	0.9306(+)	0.464(-)	0.9254(-)	0.6232(-)	0.7282(+)	0.9368(-)	0.6988(-)	0.8346(+)	0.8724(+)	0.24(+)	0.3294(+)	0.287(+)	0.6528(+)	0.3858(+)	0.6966(+)	0.7466(+)	0.8286(-)	0.5722(+)	0.3028(+)
T-cell antigen receptor pathway	0.681(-)	0.6148(-)	0.5372(-)	0.9772(+)	0.6182(+)	0.3258(+)	0.5414(-)	0.4132(-)	0.8478(-)	0.2192(-)	0.512(+)	0.4238(+)	0.1674(-)	0.8012(+)	0.7444(+)	0.4918(-)	0.3844(+)	0.7704(+)	0.4352(+)	0.9442(+)	0.489(-)	0.9418(-)	0.6246(-)	0.7284(+)	0.9432(-)	0.6954(-)	0.822(+)	0.8558(+)	0.2432(+)	0.3286(+)	0.2974(+)	0.6504(+)	0.383(+)	0.6958(+)	0.7498(+)	0.8438(-)	0.5666(+)	0.3096(+)
ER all	0.8(+)	0.7532(+)	0.864(+)	0.7764(-)	0.1264(+)	0.807(+)	0.285(+)	0.3774(+)	0.5246(+)	0.8366(-)	0.9732(-)	0.1218(+)	0.9112(+)	0.9894(+)	0.228(+)	0.7084(-)	0.4822(+)	0.9648(-)	0.9672(-)	0.4864(-)	0.5326(-)	0.7244(-)	0.262(-)	0.7304(+)	0.7886(+)	0.9806(-)	0.8674(-)	0.778(+)	0.7972(-)	0.8788(-)	0.849(-)	0.8448(+)	0.469(+)	0.8354(-)	0.7944(-)	0.48(-)	0.4222(+)	0.935(+)
