# Supplementary material for: Signal transduction pathway profiling of individual tumor samples
Source: BMC Bioinformatics. 2005 Jun 29;6:163. doi: 10.1186/1471-2105-6-163 (PMC1184060; doi:10.1186/1471-2105-6-163)
Supplement: Additional File 1 — All additional files are in tab-delimited format. Tablel_Golub.csv Tablel_Sotirou.csv Table2_Golub.csv Table2_Sotirou.csv Table2_Veer.csv Table3_Golub.csv Table3_Sotirou.csv Table3_Veer.csv Table4_Golub.csv Table4_Sotirou.csv Contingency_Tables_Golub.csv Contingency_Tables_Sotirou.csv Contingency_Tables_Veer.csv [file 1471-2105-6-163-S1.zip › supplement/Table3_Sotirou.csv]

Pathway	1	2	3	4	5	6	7	8	9	10	11	12	13	14	15	16	17	18	19	20	21	22	23	24	25	26	27	28	29	30	31	32	33	34	35	36	37	38	39	40	41	42	43	44	45	46	47	48	49
ER induced	0.0028(-)	0.084(+)	0.5422(+)	0.1108(-)	0.004(-)	0.2636(-)	0.9456(+)	0.0228(-)	0.0406(-)	0.6268(+)	0.6356(+)	0.0056(+)	0.0488(+)	0.618(+)	0.8972(+)	0.0164(-)	0.0026(-)	0.0734(+)	0.2564(+)	0.0024(-)	0.8828(+)	0.042(-)	0.0152(-)	0.813(+)	0.0428(-)	0.0008(-)	0.5674(+)	0.8168(+)	0.0076(+)	0.792(+)	0.9962(+)	0.1662(+)	0.1138(-)	0.0686(-)	0.044(-)	0.0882(-)	0.0388(+)	0.005(-)	0.0058(+)	0.12(-)	0.6078(-)	0.6522(-)	0.0896(+)	0.6272(+)	0.5206(+)	0.6898(-)	0.0566(+)	0.6978(+)	0.2758(-)
TGFbeta network	0.5092(+)	0.0028(-)	0.0254(-)	0.2426(-)	0.3846(+)	0.5134(-)	0.0306(+)	0.2492(-)	0.0078(+)	0.452(+)	0.0226(+)	0.4378(-)	0.788(+)	0.1878(+)	0.1912(-)	0.0002(+)	0.3412(-)	0.2466(-)	0.0358(+)	0.0038(+)	0.1544(+)	0.5012(-)	0.8626(+)	0.038(-)	0.0592(-)	0.0436(-)	0.2112(+)	0.0224(-)	0.033(+)	0.5092(+)	0.0076(-)	0.19(-)	0.1532(+)	0.9594(+)	0.005(+)	0.68(+)	0.192(-)	0.055(-)	0.2816(-)	0.529(-)	0.0078(+)	0.0488(-)	0.2968(+)	0.0006(+)	0.2418(+)	0.4644(-)	0.1748(-)	0(+)	0.468(+)
TNF-alpha pathway	0.923(-)	0.0186(-)	0.0436(-)	0.6736(-)	0.4108(+)	0.952(+)	0.6904(+)	0.2184(-)	0.1566(+)	0.7604(-)	0.9628(+)	0.3176(-)	0.1486(-)	0.2274(-)	0.103(-)	0(+)	0.037(+)	0.3794(-)	0.0172(+)	0.017(+)	0.7116(+)	0.101(+)	0.0432(+)	0.0394(-)	0.4084(-)	0.991(-)	0.3852(+)	0.0726(-)	0.2426(+)	0.2458(+)	0.0044(-)	0.3738(-)	0.0782(+)	0.7062(+)	0.0146(+)	0.2166(+)	0.0496(-)	0.6698(-)	0.0042(-)	0.1296(+)	0(+)	0.0282(-)	0.7902(+)	0.0236(+)	0.0276(+)	0.2084(-)	0.0674(-)	0.0018(+)	0.272(+)
RANK pathway	0.7638(+)	0.013(-)	0.055(-)	0.6144(-)	0.4084(+)	0.4714(+)	0.1912(+)	0.282(-)	0.0414(+)	0.9102(-)	0.9042(+)	0.7322(+)	0.5826(-)	0.045(-)	0.3944(-)	0(+)	0.1382(+)	0.1938(-)	0.068(+)	0.035(+)	0.8534(+)	0.22(+)	0.2814(+)	0.0058(-)	0.2018(-)	0.781(-)	0.6284(-)	0.0518(-)	0.2324(+)	0.0412(+)	0.0044(-)	0.0118(-)	0.1564(+)	0.9454(+)	0.007(+)	0.1276(+)	0.022(-)	0.1454(-)	0.023(-)	0.2412(+)	0(+)	0.0354(-)	0.9618(-)	0.0206(+)	0.0182(+)	0.6828(-)	0.0468(-)	0(+)	0.0832(+)
EGF network	0.1826(+)	0.008(-)	0.03(-)	0.9902(+)	0.1932(+)	0.6256(+)	0.736(-)	0.0184(-)	0.0374(+)	0.8058(-)	0.5064(+)	0.5364(-)	0.338(-)	0.4788(-)	0.055(-)	0(+)	0.0992(+)	0.0794(-)	0.056(+)	0.1304(+)	0.925(+)	0.1134(+)	0.215(+)	0.0006(-)	0.1852(-)	0.4442(+)	0.7298(+)	0.107(-)	0.0808(+)	0.0276(+)	0.0834(-)	0.0584(-)	0.052(+)	0.839(-)	0.0002(+)	0.1664(+)	0.001(-)	0.1884(-)	0.002(-)	0.2238(+)	0(+)	0.0046(-)	0.8196(+)	0.0066(+)	0.1338(+)	0.2362(-)	0.0742(-)	0(+)	0.7134(+)
EDAR pathway	0.784(+)	0.0126(-)	0.053(-)	0.616(-)	0.41(+)	0.4784(+)	0.1886(+)	0.2756(-)	0.0472(+)	0.907(-)	0.9124(+)	0.7272(+)	0.5756(-)	0.0566(-)	0.3908(-)	0(+)	0.1292(+)	0.2048(-)	0.0702(+)	0.0364(+)	0.8526(+)	0.2184(+)	0.2874(+)	0.0064(-)	0.203(-)	0.7526(-)	0.6292(-)	0.0558(-)	0.2312(+)	0.0402(+)	0.0034(-)	0.0144(-)	0.1534(+)	0.9528(+)	0.0066(+)	0.1402(+)	0.03(-)	0.1488(-)	0.0252(-)	0.2442(+)	0(+)	0.0276(-)	0.9608(-)	0.0176(+)	0.0172(+)	0.6942(-)	0.0492(-)	0.0004(+)	0.0982(+)
ER all	0.0014(-)	0.2852(-)	0.8186(-)	0.7146(-)	0.0012(-)	0.1356(-)	0.6178(+)	0.0338(-)	0.3664(-)	0.0998(+)	0.6576(+)	0.3552(+)	0.6926(+)	0.168(+)	0.8066(+)	0.0254(-)	0.0006(-)	0.2318(+)	0.0124(+)	0.455(-)	0.771(-)	0.0028(-)	0.0486(-)	0.868(-)	0.0296(-)	0(-)	0.2356(+)	0.5088(-)	0.0034(+)	0.8862(+)	0.9708(+)	0.1814(+)	0.056(-)	0.0246(-)	0.3278(-)	0.0792(-)	0.198(+)	0.0038(-)	0.3226(+)	0.5586(-)	0.846(-)	0.3926(-)	0.105(+)	0.0102(+)	0.3578(-)	0.5078(-)	0.186(+)	0.1318(+)	0.146(-)
TLR4 pathway	0.8352(+)	0.0518(-)	0.0632(-)	0.4362(-)	0.132(+)	0.7706(+)	0.393(+)	0.0612(-)	0.0568(+)	0.8922(+)	0.345(+)	0.6574(+)	0.597(+)	0.7688(+)	0.0388(-)	0.0038(+)	0.436(+)	0.0268(-)	0.3914(+)	0.608(+)	0.4166(-)	0.4482(+)	0.0994(+)	0.0046(-)	0.0058(-)	0.6018(-)	0.886(+)	0.2404(-)	0.3352(+)	0.088(+)	0.0338(-)	0.0288(-)	0.023(+)	0.3014(+)	0.1452(+)	0.2544(+)	0.202(-)	0.0514(-)	0.0412(-)	0.6394(+)	0.003(+)	0.0192(-)	0.542(+)	0.0102(+)	0.1622(+)	0.4408(-)	0.1348(-)	0.0012(+)	0.9112(+)
c-Kit pathway	0.528(+)	0.057(-)	0.5162(-)	0.2902(+)	0.8228(+)	0.1242(+)	0.1082(+)	0.0816(+)	0.0018(+)	0.0022(+)	0.0424(+)	0.1086(-)	0.6878(-)	0.1708(+)	0.583(+)	0.0002(+)	0(+)	0.1346(-)	0.031(+)	0.0124(+)	0.5868(-)	0.8378(+)	0.0004(+)	0.4246(+)	0.9162(+)	0.3556(+)	0.4778(+)	0.488(-)	0.7556(+)	0.4486(+)	0.0056(-)	0.9852(+)	0.289(+)	0.2946(-)	0.0236(+)	0.0972(-)	0.0646(-)	0.063(+)	0.1528(-)	0.0512(+)	0.0018(+)	0.4616(-)	0.3536(-)	0.194(+)	0.4506(-)	0.0022(-)	0.9884(-)	0.0452(+)	0.3076(-)
Insulin pathway	0.686(+)	0.1536(-)	0.0428(-)	0.7232(-)	0.705(+)	0.2706(+)	0.2574(+)	0.658(-)	0.0368(+)	0.9024(-)	0.0114(+)	0.2874(-)	0.8634(-)	0.0324(+)	0.0276(-)	0.034(+)	0.7902(+)	0.0486(-)	0.395(+)	0.6334(-)	0.6018(-)	0.4944(-)	0.1436(+)	0.0334(-)	0.0182(-)	0.1932(-)	0.2592(+)	0.117(-)	0.3506(+)	0.1592(+)	0.0218(-)	0.6838(-)	0.1626(+)	0.8706(+)	0.33(+)	0.7652(+)	0.2604(-)	0.2166(+)	0.0462(-)	0.1128(+)	0.0348(+)	0.804(-)	0.9816(-)	0.008(+)	0.4194(+)	0.0802(-)	0.4172(-)	0.0956(+)	0.8122(+)
Wnt pathway	0.033(+)	0.0242(+)	0.0156(+)	0.0134(+)	0.5016(+)	0.4714(-)	0.0132(+)	0.0112(+)	0.003(+)	0.0002(+)	0.0234(+)	0.5564(-)	0.0024(+)	0.0234(+)	0.7886(-)	0.4088(+)	0.0022(+)	0.5184(+)	0.0046(+)	0.0078(+)	0.3498(+)	0.9266(+)	0.326(+)	0.1294(+)	0.692(-)	0.0032(+)	0.0162(+)	0.514(+)	0.1442(-)	0.464(-)	0.8348(+)	0.2394(-)	0.0758(-)	0.1428(-)	0.0286(-)	0.0478(-)	0.2546(-)	0.0458(-)	0.169(-)	0.1864(-)	0.6538(-)	0.7548(-)	0.0622(-)	0.0108(-)	0.791(-)	0.564(-)	0.4486(-)	0.221(-)	0.6096(-)
fMLP pathway	0.751(+)	0.2686(-)	0.0906(-)	0.3096(-)	0.563(+)	0.0892(+)	0.8744(-)	0.8152(+)	0.426(+)	0.9216(-)	0.2112(-)	0.499(+)	0.7784(-)	0.1122(-)	0.0398(-)	0(+)	0.002(+)	0.3368(-)	0.909(+)	0.918(+)	0.105(-)	0.058(+)	0.1684(+)	0.2202(-)	0.0556(+)	0.1822(+)	0.831(-)	0.4594(-)	0.353(-)	0.7848(+)	0.0856(-)	0.0298(-)	0.075(+)	0.7866(+)	0.5604(+)	0.1792(+)	0.7804(+)	0.9122(-)	0.0724(-)	0.0252(+)	0.0162(+)	0.4058(-)	0.1698(+)	0.4618(+)	0.0346(+)	0.3052(+)	0.011(-)	0.001(+)	0.1286(+)
IL-1 pathway	0.833(-)	0.1722(-)	0.261(-)	0.26(-)	0.3516(+)	0.2676(+)	0.9892(+)	0.7586(-)	0.6234(+)	0.4254(-)	0.07(-)	0.4218(+)	0.8962(-)	0.1548(-)	0.1442(-)	0.0002(+)	0.025(+)	0.3804(-)	0.8856(+)	0.8628(-)	0.0798(-)	0.1036(+)	0.0628(+)	0.1688(-)	0.8426(+)	0.4082(+)	0.4592(-)	0.2054(-)	0.6842(-)	0.2902(+)	0.1244(-)	0.0456(-)	0.1144(+)	0.6734(-)	0.6752(+)	0.0812(+)	0.8582(-)	0.55(-)	0.0648(-)	0.0258(+)	0.0056(+)	0.4112(-)	0.416(+)	0.9368(+)	0.084(+)	0.4254(-)	0.0122(-)	0.0154(+)	0.2278(+)
ER repressed	0.1034(-)	0.0022(-)	0.3248(-)	0.2332(+)	0.2102(-)	0.322(-)	0.4936(+)	0.4888(-)	0.3926(+)	0.0678(+)	0.8388(+)	0.0274(-)	0.0682(-)	0.1266(+)	0.7888(+)	0.4782(-)	0.0524(-)	0.857(-)	0.0158(+)	0.0218(+)	0.5538(-)	0.0164(-)	0.8846(-)	0.6122(-)	0.3168(-)	0.0614(-)	0.2404(+)	0.234(-)	0.1(+)	0.9736(-)	0.9086(+)	0.543(+)	0.2724(-)	0.1616(-)	0.4764(+)	0.453(-)	0.6492(-)	0.2462(-)	0.0402(-)	0.427(+)	0.778(+)	0.4648(-)	0.5392(+)	0.0022(+)	0.038(-)	0.5896(-)	0.8906(-)	0.08(+)	0.3374(-)
TPO pathway	0.9762(-)	0.0632(-)	0.4724(-)	0.2422(-)	0.0718(+)	0.314(+)	0.087(-)	0.1538(-)	0.3368(+)	0.6958(-)	0.4576(-)	0.0658(-)	0.5382(-)	0.9982(+)	0.0534(-)	0.0304(+)	0.099(+)	0.227(-)	0.1614(+)	0.3792(+)	0.1008(-)	0.4(+)	0.139(+)	0.4294(-)	0.5752(-)	0.9684(-)	0.225(+)	0.2874(-)	0.3622(+)	0.8984(+)	0.2282(-)	0.7828(+)	0.063(+)	0.3084(-)	0.0372(+)	0.2518(+)	0.1592(-)	0.8756(-)	0.0574(-)	0.2314(+)	0.0066(+)	0.276(-)	0.2754(+)	0.062(+)	0.6804(+)	0.3604(-)	0.927(+)	0.0452(+)	0.7562(-)
IFN pathway	0.972(-)	0.0588(-)	0.4696(-)	0.2448(-)	0.0784(+)	0.3188(+)	0.0832(-)	0.152(-)	0.3452(+)	0.7098(-)	0.4536(-)	0.0652(-)	0.5464(-)	0.9874(+)	0.0532(-)	0.0326(+)	0.1038(+)	0.2302(-)	0.1686(+)	0.3902(+)	0.0968(-)	0.4046(+)	0.144(+)	0.438(-)	0.5852(-)	0.974(-)	0.2346(+)	0.2984(-)	0.3542(+)	0.9052(+)	0.2224(-)	0.8066(+)	0.062(+)	0.3096(-)	0.0368(+)	0.2518(+)	0.1556(-)	0.8862(-)	0.0514(-)	0.2292(+)	0.0094(+)	0.2786(-)	0.2832(+)	0.0592(+)	0.677(+)	0.3774(-)	0.9296(+)	0.0386(+)	0.7826(-)
PRL pathway	0.9668(-)	0.0598(-)	0.4652(-)	0.2424(-)	0.0768(+)	0.324(+)	0.0852(-)	0.1466(-)	0.3462(+)	0.7094(-)	0.436(-)	0.068(-)	0.5478(-)	0.9984(+)	0.056(-)	0.0348(+)	0.1026(+)	0.2422(-)	0.1736(+)	0.3802(+)	0.108(-)	0.398(+)	0.1438(+)	0.439(-)	0.5726(-)	0.9672(-)	0.2334(+)	0.3028(-)	0.3816(+)	0.8896(+)	0.235(-)	0.8164(+)	0.0714(+)	0.3074(-)	0.0338(+)	0.2572(+)	0.1646(-)	0.8722(-)	0.051(-)	0.2242(+)	0.011(+)	0.2782(-)	0.2838(+)	0.062(+)	0.659(+)	0.395(-)	0.9322(+)	0.0482(+)	0.7698(-)
PDGF pathway	0.5928(-)	0.1276(-)	0.4236(-)	0.3712(-)	0.0974(+)	0.282(+)	0.1726(-)	0.1268(-)	0.3076(+)	0.527(-)	0.3626(-)	0.0848(-)	0.596(-)	0.8268(+)	0.0718(-)	0.0306(+)	0.1238(+)	0.2774(-)	0.224(+)	0.4304(+)	0.1362(-)	0.3314(+)	0.196(+)	0.3044(-)	0.578(-)	0.7666(-)	0.2642(+)	0.16(-)	0.7064(+)	0.5832(+)	0.221(-)	0.9132(-)	0.0354(+)	0.2042(-)	0.076(+)	0.272(+)	0.2446(-)	0.691(-)	0.0754(-)	0.1586(+)	0.0174(+)	0.386(-)	0.265(+)	0.0632(+)	0.5698(+)	0.5016(-)	0.9062(+)	0.0444(+)	0.8948(+)
IL-10 pathway	0.521(-)	0.0474(-)	0.7624(+)	0.1798(-)	0.0798(+)	0.6298(+)	0.1056(-)	0.061(-)	0.5722(+)	0.1782(-)	0.2584(-)	0.1082(-)	0.625(-)	0.813(+)	0.0154(-)	0.0984(+)	0.8266(+)	0.2604(-)	0.5082(+)	0.9658(+)	0.0792(-)	0.5334(+)	0.5472(+)	0.4996(-)	0.2844(-)	0.9344(+)	0.2388(+)	0.0502(-)	0.9402(+)	0.9646(+)	0.2064(-)	0.2804(+)	0.1188(+)	0.6304(-)	0.2802(+)	0.2204(+)	0.4096(-)	0.8212(+)	0.1648(-)	0.852(+)	0.0604(+)	0.6026(-)	0.1928(+)	0.095(+)	0.574(+)	0.4272(-)	0.851(-)	0.039(+)	0.785(-)
IL-12 - STAT4 pathway	0.1426(-)	0.4808(-)	0.0594(+)	0.5656(+)	0.5442(+)	0.4862(+)	0.2632(-)	0.8808(-)	0.2234(-)	0.3906(-)	0.0204(-)	0.5244(-)	0.4832(+)	0.0398(-)	0.3782(-)	0.921(-)	0.2664(+)	0.1624(+)	0.2512(+)	0.4836(-)	0.5978(+)	0.215(+)	0.422(-)	0.1176(+)	0.9526(+)	0.22(+)	0.3202(+)	0.5594(-)	0.5944(-)	0.3188(-)	0.7704(+)	0.6218(+)	0.6724(+)	0.2362(+)	0.6368(+)	0.1946(+)	0.3642(-)	0.7312(+)	0.199(-)	0.9518(+)	0.5676(+)	0.5734(-)	0.742(-)	0.7254(-)	0.701(+)	0.778(+)	0.3532(+)	0.4692(+)	0.7042(-)
B-cell antigen receptor pathway	0.2316(+)	0.7464(+)	0.331(-)	0.9544(+)	0.5756(-)	0.1728(+)	0.5432(+)	0.1362(+)	0.0874(+)	0.4622(+)	0.4918(+)	0.3766(+)	0.9744(+)	0.5736(-)	0.1222(-)	0.0118(+)	0.0448(+)	0.8474(+)	0.6944(+)	0.5072(+)	0.3808(+)	0.5802(+)	0.451(-)	0.7482(+)	0.0006(+)	0.278(+)	0.0868(+)	0.8018(+)	0.1298(-)	0.1844(-)	0.4(-)	0.1284(-)	0.4194(+)	0.1748(+)	0.9784(-)	0.7918(-)	0.429(+)	0.331(+)	0.7838(-)	0.5758(+)	0.785(-)	0.4072(+)	0.2774(+)	0.3336(+)	0.1916(+)	0.0348(+)	0.3766(-)	0.0388(+)	0.4548(+)
T-cell antigen receptor pathway	0.2292(+)	0.7352(+)	0.3562(-)	0.9364(+)	0.5618(-)	0.1668(+)	0.5316(+)	0.1224(+)	0.0856(+)	0.4662(+)	0.49(+)	0.373(+)	0.9678(+)	0.6034(-)	0.1212(-)	0.0114(+)	0.0434(+)	0.8474(+)	0.683(+)	0.5102(+)	0.3986(+)	0.5764(+)	0.455(-)	0.733(+)	0.001(+)	0.2708(+)	0.0862(+)	0.7986(+)	0.1222(-)	0.1726(-)	0.4066(-)	0.1214(-)	0.4394(+)	0.1778(+)	0.9712(-)	0.7794(-)	0.4098(+)	0.3288(+)	0.7752(-)	0.6014(+)	0.7616(-)	0.3808(+)	0.2782(+)	0.3272(+)	0.188(+)	0.029(+)	0.374(-)	0.0396(+)	0.4494(+)
VEGF pathway	0.5784(-)	0.0892(-)	0.7268(+)	0.2824(-)	0.0732(+)	0.5042(+)	0.1242(-)	0.0888(-)	0.5508(+)	0.1854(-)	0.366(-)	0.0652(-)	0.8052(-)	0.844(+)	0.021(-)	0.1216(+)	0.4826(+)	0.2176(-)	0.5358(+)	0.8108(-)	0.0592(-)	0.7346(+)	0.6072(+)	0.3464(-)	0.285(-)	0.9776(+)	0.3596(+)	0.0404(-)	0.8768(+)	0.8886(+)	0.4362(-)	0.3474(+)	0.0934(+)	0.6058(-)	0.073(+)	0.1818(+)	0.3568(-)	0.9864(+)	0.178(-)	0.8048(+)	0.0916(+)	0.6564(-)	0.1846(+)	0.1082(+)	0.63(+)	0.4584(-)	0.8638(-)	0.0734(+)	0.9246(-)
IL-2 - STAT5 pathway	0.1142(+)	0.31(-)	0.1456(-)	0.5536(-)	0.0526(+)	0.2624(+)	0.5706(-)	0.8956(-)	0.412(+)	0.3652(+)	0.686(+)	0.5332(-)	0.805(-)	0.7912(-)	0.2064(+)	0.229(+)	0.1104(+)	0.3964(-)	0.2246(+)	0.4134(+)	0.6902(-)	0.4082(+)	0.2974(+)	0.5438(-)	0.443(+)	0.839(-)	0.6798(+)	0.1492(+)	0.4112(+)	0.1932(+)	0.1942(-)	0.1688(-)	0.069(+)	0.0894(-)	0.1178(+)	0.867(+)	0.2608(-)	0.3348(-)	0.056(-)	0.3598(+)	0.0326(+)	0.6252(-)	0.9118(+)	0.127(+)	0.2448(+)	0.7836(-)	0.9796(-)	0.8862(+)	0.7702(+)
IL-4 - STAT6 pathway	0.4922(-)	0.957(+)	0.662(-)	0.843(+)	0.046(+)	0.4972(+)	0.6232(+)	0.183(-)	0.7088(+)	0.0988(-)	0.5052(-)	0.8166(-)	0.555(+)	0.451(+)	0.745(-)	0.6904(-)	0.7284(-)	0.2722(-)	0.7258(-)	0.4242(-)	0.617(-)	0.6926(+)	0.3564(-)	0.1652(-)	0.7098(-)	0.5138(-)	0.4908(-)	0.3414(-)	0.1312(-)	0.1258(+)	0.7566(-)	0.396(-)	0.08(+)	0.3574(-)	0.8406(-)	0.5618(+)	0.9198(+)	0.2058(-)	0.6166(-)	0.8846(+)	0.827(+)	0.4442(+)	0.3474(+)	0.4756(+)	0.1644(+)	0.9312(+)	0.8064(-)	0.9828(+)	0.4624(+)
ER induced,verif	0.1004(-)	0.7758(-)	0.1102(-)	0.4168(-)	0.3236(-)	0.9994(-)	0.4134(-)	0.6688(+)	0.9296(+)	0.4722(+)	0.234(-)	0.0782(+)	0.5906(+)	0.7274(-)	0.582(+)	0.3412(+)	0.9222(-)	0.7848(+)	0.995(+)	0.3746(-)	0.0688(+)	0.6402(+)	0.4448(-)	0.0648(+)	0.8408(+)	0.3252(+)	0.6226(+)	0.5498(+)	0.4504(+)	0.381(-)	0.295(-)	0.7474(+)	0.4918(-)	0.362(+)	0.4274(-)	0.1532(+)	0.5948(+)	0.8258(-)	0.0798(+)	0.5336(-)	0.3714(-)	0.4346(-)	0.1536(-)	0.4652(-)	0.8032(-)	0.3134(-)	0.1526(-)	0.2712(-)	0.1762(-)
Oncostatin M pathway	0.8594(-)	0.51(+)	0.6842(-)	0.7848(+)	0.0906(+)	0.1912(+)	0.8712(-)	0.269(-)	0.6924(+)	0.5174(-)	0.5974(+)	0.649(-)	0.7772(+)	0.4644(-)	0.8644(-)	0.7388(-)	0.3072(+)	0.4218(-)	0.2768(-)	0.1988(-)	0.4016(-)	0.1778(+)	0.668(+)	0.1772(-)	0.324(-)	0.7612(+)	0.2886(-)	0.4982(-)	0.1418(-)	0.2254(+)	0.582(+)	0.1836(-)	0.073(+)	0.7026(-)	0.4398(+)	0.199(+)	0.4004(-)	0.7728(+)	0.3576(-)	0.8514(+)	0.1092(+)	0.9104(+)	0.047(+)	0.5848(+)	0.2698(+)	0.9688(+)	0.6324(+)	0.3574(-)	0.7306(-)
ER repressed,verified	0.7528(+)	0.2334(-)	0.6532(+)	0.8606(-)	0.9612(-)	0.8798(-)	0.8028(-)	0.379(+)	0.8246(-)	0.2866(+)	0.4742(-)	0.4708(-)	0.545(-)	0.257(-)	0.5252(-)	0.5828(-)	0.7428(-)	0.2284(+)	0.6432(+)	0.731(+)	0.721(-)	0.9148(+)	0.5368(-)	0.6528(-)	0.6016(+)	0.8488(+)	0.7046(-)	0.704(+)	0.6846(-)	0.2852(+)	0.1364(-)	0.5386(-)	0.363(+)	0.886(-)	0.3202(+)	0.6586(+)	0.724(-)	0.4788(-)	0.0698(-)	0.949(-)	0.5414(+)	0.502(+)	0.7532(-)	0.8276(-)	0.2988(-)	0.389(+)	0.932(+)	0.1694(-)	0.1228(+)
ER all,verified	0.318(-)	0.3118(-)	0.353(-)	0.5368(-)	0.4776(-)	0.9576(-)	0.4932(-)	0.3978(+)	0.9082(-)	0.2474(+)	0.2164(-)	0.3626(+)	0.9456(-)	0.3192(-)	0.9326(-)	0.7488(+)	0.7662(-)	0.326(+)	0.7192(+)	0.7248(-)	0.2442(+)	0.7328(+)	0.3644(-)	0.2608(+)	0.5756(+)	0.456(+)	0.9304(+)	0.5084(+)	0.818(+)	0.8(+)	0.1114(-)	0.8318(-)	0.8458(+)	0.6302(+)	0.8716(+)	0.2268(+)	0.9074(+)	0.5012(-)	0.8508(+)	0.6116(-)	0.8752(-)	0.9058(-)	0.2312(-)	0.519(-)	0.3722(-)	0.9422(-)	0.3556(-)	0.0988(-)	0.7806(+)
[truncated: 50 more columns]
