# Supplementary material for: Signal transduction pathway profiling of individual tumor samples
Source: BMC Bioinformatics. 2005 Jun 29;6:163. doi: 10.1186/1471-2105-6-163 (PMC1184060; doi:10.1186/1471-2105-6-163)
Supplement: Additional File 1 — All additional files are in tab-delimited format. Tablel_Golub.csv Tablel_Sotirou.csv Table2_Golub.csv Table2_Sotirou.csv Table2_Veer.csv Table3_Golub.csv Table3_Sotirou.csv Table3_Veer.csv Table4_Golub.csv Table4_Sotirou.csv Contingency_Tables_Golub.csv Contingency_Tables_Sotirou.csv Contingency_Tables_Veer.csv [file 1471-2105-6-163-S1.zip › supplement/Table3_Veer.csv]

Pathway	1	2	3	4	5	6	7	8	9	10	11	12	13	14	15	16	17	18	19	20	21	22	23	24	25	26	27	28	29	30	31	32	33	34	35	36	37	38	39	40	41	42	43	44	45	46	47	48	49
ER induced	0.7066(-)	0(+)	0.4822(+)	0.1648(+)	0.4106(+)	0.0072(+)	0.0122(+)	0.0048(-)	0.1258(+)	0.0092(+)	0.5904(-)	0.01(-)	0.0058(+)	0.4456(-)	0.0678(+)	0.1494(-)	0.0092(+)	0.0656(+)	0.0268(-)	0.1458(-)	0.6212(+)	0.7502(+)	0.5676(-)	0.0008(-)	0(+)	0.696(+)	0(+)	0.8422(+)	0.9992(-)	0.2058(+)	0.9424(-)	0.1314(+)	0.0038(+)	0.7212(+)	0.001(-)	0.0234(-)	0.0556(-)	0(+)	0.2422(+)	0.0694(+)	0.6296(-)	0.2486(-)	0.0476(-)	0.0052(-)	0(+)	0.6488(-)	0.0848(+)	0.0044(-)	0(+)
EDAR pathway	0.0052(-)	0.1514(-)	0.1294(-)	0.8566(+)	0.001(-)	0.0008(-)	0.0058(+)	0.1492(+)	0.693(+)	0(-)	0.9356(-)	0.1422(+)	0.0748(-)	0.0102(-)	0.6908(-)	0.7186(-)	0.3582(-)	0.0042(+)	0.2434(-)	0(+)	0.0058(-)	0.0944(-)	0.0014(-)	0.0146(+)	0.2342(-)	0.2536(-)	0.2176(-)	0.6342(-)	0.181(+)	0.0028(-)	0.2454(+)	0.311(-)	0.9478(+)	0(-)	0.2356(+)	0.0376(+)	0.0188(-)	0.411(+)	0.0006(-)	0.396(+)	0.0018(-)	0.504(-)	0.8134(-)	0.0008(+)	0.1236(-)	0.1632(+)	0.7184(-)	0.7816(+)	0.0002(-)
IL-1 pathway	0.0074(-)	0.0416(-)	0.0158(-)	0.3848(+)	0.0088(-)	0.0002(-)	0.7458(+)	0.1458(+)	0.1466(-)	0.0006(-)	0.2734(+)	0.2054(+)	0.0152(-)	0.0414(-)	0.1036(-)	0.7638(-)	0.1558(-)	0.0026(+)	0.0388(-)	0(+)	0.0092(-)	0.6122(-)	0.0082(-)	0.009(+)	0.9362(+)	0.747(-)	0.1142(-)	0.2828(+)	0.7526(-)	0.0114(-)	0.2618(+)	0.2484(-)	0.1758(+)	0.0084(-)	0.0778(-)	0.5516(+)	0.0254(-)	0.7378(+)	0.001(-)	0.2182(-)	0.0086(-)	0.3448(+)	0.7498(+)	0.02(+)	0.3582(-)	0.009(-)	0.0346(-)	0.2716(+)	0(-)
RANK pathway	0.0058(-)	0.1506(-)	0.134(-)	0.8598(+)	0.0022(-)	0.0008(-)	0.0046(+)	0.1558(+)	0.692(+)	0(-)	0.9292(-)	0.162(+)	0.0882(-)	0.0102(-)	0.6988(-)	0.719(-)	0.3496(-)	0.0022(+)	0.2394(-)	0(+)	0.0096(-)	0.1(-)	0.0008(-)	0.0162(+)	0.2302(-)	0.2478(-)	0.2116(-)	0.6112(-)	0.1786(+)	0.0032(-)	0.252(+)	0.3212(-)	0.9526(+)	0(-)	0.2402(+)	0.0358(+)	0.0164(-)	0.4136(+)	0.0018(-)	0.3978(+)	0.0022(-)	0.5304(-)	0.8214(-)	0.0014(+)	0.126(-)	0.1668(+)	0.7386(-)	0.7546(+)	0(-)
TNF-alpha pathway	0.0014(-)	0.1744(-)	0.2596(-)	0.4044(+)	0.003(-)	0.0006(-)	0.1776(+)	0.0144(+)	0.342(+)	0.0022(-)	0.8318(+)	0.0728(+)	0.0238(-)	0.0134(-)	0.762(-)	0.4694(-)	0.4316(-)	0.0002(+)	0.3356(-)	0(+)	0.0396(-)	0.0028(-)	0(-)	0.1326(+)	0.3692(+)	0.096(-)	0.3476(-)	0.6104(+)	0.0078(+)	0.25(-)	0.689(+)	0.3652(-)	0.9236(-)	0.0022(-)	0.5448(+)	0.0048(+)	0.0028(-)	0.1894(+)	0(-)	0.002(+)	0.0002(-)	0.5624(-)	0.1194(-)	0.0408(+)	0.3516(+)	0.1582(+)	0.1544(-)	0.6392(+)	0(-)
EGF network	0.2868(-)	0.303(-)	0.4522(-)	0.936(-)	0.2138(-)	0(-)	0.0208(+)	0.001(+)	0.1208(+)	0.002(-)	0.3666(+)	0.1068(+)	0.071(-)	0.0006(-)	0.0196(-)	0.8766(-)	0.6968(+)	0.0618(+)	0.518(-)	0(+)	0.241(-)	0.0392(-)	0.001(-)	0.1076(+)	0.0406(-)	0.1614(-)	0.0302(-)	0.9132(+)	0.1054(+)	0.0152(-)	0.1408(+)	0.5308(-)	0.9102(-)	0(-)	0.9954(+)	0.0158(+)	0.0008(-)	0.831(+)	0.0018(-)	0.0024(+)	0.0036(-)	0.1318(-)	0.5454(+)	0.0122(+)	0.5698(-)	0.3676(+)	0.7388(+)	0.2204(-)	0(-)
ER all	0.9994(-)	0.0002(+)	0.3074(+)	0.7624(+)	0.7886(-)	0.0002(+)	0.0128(+)	0.0062(-)	0.368(+)	0.0048(+)	0.235(+)	0.0228(-)	0.009(+)	0.3594(+)	0.272(+)	0.064(-)	0.0064(+)	0.06(+)	0.2224(-)	0.3112(-)	0.5418(+)	0.4672(-)	0.8722(+)	0.0008(-)	0(+)	0.434(+)	0(+)	0.3814(+)	0.4962(+)	0.0834(+)	0.8546(-)	0.068(+)	0.0268(+)	0.9414(+)	0.0022(-)	0.1246(-)	0.0286(-)	0(+)	0.9536(-)	0.0598(+)	0.409(-)	0.3794(-)	0.9894(-)	0.0496(-)	0.0006(+)	0.7536(+)	0.3058(+)	0.002(-)	0(+)
ER induced,verif	0.494(-)	0.0136(+)	0.167(+)	0.306(+)	0.331(+)	0.375(+)	0.3902(+)	0.0262(-)	0.259(+)	0.0182(+)	0.555(-)	0.1556(-)	0.541(+)	0.0144(-)	0.0898(+)	0.2078(+)	0.0546(+)	0.0388(+)	0.8394(-)	0.0482(-)	0.3198(+)	0.0664(+)	0.5766(-)	0.0206(-)	0.0004(+)	0.5952(+)	0.0034(+)	0.0862(+)	0.6344(+)	0.1406(+)	0.9752(-)	0.279(+)	0.133(+)	0.8392(+)	0.0054(-)	0.7312(-)	0.327(-)	0.0296(+)	0.1392(+)	0.224(+)	0.2866(-)	0.3534(-)	0.0004(-)	0.2228(-)	0.0908(+)	0.4264(+)	0.0468(+)	0.0002(-)	0.0006(+)
TLR4 pathway	0.1584(-)	0.2572(-)	0.2624(-)	0.7778(+)	0.1856(-)	0(-)	0.1862(+)	0.0058(+)	0.3752(-)	0.002(-)	0.0032(+)	0.0638(+)	0.0002(-)	0.0392(-)	0.093(-)	0.9196(-)	0.5362(-)	0.003(+)	0.2478(-)	0.0002(+)	0.2534(-)	0.007(-)	0.0014(-)	0.0062(+)	0.0094(-)	0.3878(-)	0.0106(-)	0.795(+)	0.556(+)	0.0012(-)	0.6014(+)	0.542(+)	0.2242(+)	0.0088(-)	0.3678(+)	0.0418(+)	0.0002(-)	0.0684(+)	0.0062(-)	0.0006(+)	0.0396(-)	0.1626(-)	0.8554(-)	0.0004(+)	0.7526(-)	0.7348(-)	0.572(+)	0.9452(+)	0.0146(-)
fMLP pathway	0.0122(-)	0.0432(-)	0.0004(-)	0.7188(+)	0.0362(-)	0.0268(-)	0.8576(+)	0.0456(+)	0.263(-)	0(-)	0.4862(+)	0.3656(+)	0.0096(-)	0.036(-)	0.6774(+)	0.7282(-)	0.3208(-)	0.004(+)	0.0088(-)	0.0002(+)	0.0052(-)	0.6748(+)	0.013(-)	0.0196(+)	0.737(+)	0.581(+)	0.6234(-)	0.0804(+)	0.6328(+)	0.1342(-)	0.7648(-)	0.1528(-)	0.4186(+)	0.062(-)	0.041(-)	0.6546(-)	0.0502(-)	0.3926(+)	0.0048(-)	0.1972(-)	0.0002(-)	0.4604(+)	0.7662(+)	0.0186(+)	0.0788(-)	0.0074(-)	0.0986(-)	0.3372(+)	0(-)
Insulin pathway	0.9274(-)	0.0182(-)	0.3926(-)	0.6116(+)	0.7898(+)	0.0172(-)	0.1664(+)	0.0954(+)	0.5178(-)	0.1494(-)	0.542(+)	0.8476(+)	0.0004(-)	0.0488(-)	0(-)	0.8694(-)	0.6316(-)	0.0132(+)	0.325(+)	0.091(+)	0.0812(-)	0.0214(-)	0.2252(-)	0.2876(+)	0.0338(-)	0.3744(-)	0.6606(+)	0.0016(+)	0.0028(+)	0.0584(+)	0.4354(+)	0.6468(+)	0.7128(+)	0.3256(+)	0.206(+)	0(+)	0.0046(-)	0.0422(+)	0.1996(-)	0.0404(+)	0.043(-)	0.45(-)	0.8988(+)	0.0892(+)	0.4568(+)	0.8604(+)	0.0216(+)	0.1818(-)	0(-)
ER all,verified	0.9382(-)	0.0084(+)	0.068(+)	0.0806(+)	0.3266(-)	0.0802(+)	0.0434(+)	0.0016(-)	0.3456(+)	0.045(+)	0.782(+)	0.7404(-)	0.3304(+)	0.0744(-)	0.07(+)	0.4536(+)	0.0846(+)	0.0732(+)	0.3436(+)	0.0054(-)	0.5132(+)	0.1056(+)	0.6142(+)	0.076(-)	0.0018(+)	0.3888(+)	0.006(+)	0.135(+)	0.647(+)	0.021(+)	0.5892(-)	0.34(+)	0.1154(+)	0.1096(+)	0.0028(-)	0.2008(+)	0.2556(-)	0.1136(+)	0.9748(+)	0.2112(+)	0.3896(-)	0.2004(-)	0.9176(-)	0.1744(-)	0.5968(-)	0.0076(+)	0.2286(+)	0.001(-)	0.002(+)
TGFbeta network	0.1102(+)	0.7054(+)	0.8274(-)	0.3528(-)	0.7902(-)	0.255(-)	0.0354(+)	0.0864(-)	0.4146(+)	0.0896(-)	0.1278(+)	0.2724(+)	0.0004(-)	0.2076(+)	0.1132(+)	0.9598(+)	0.207(+)	0.034(+)	0.8388(+)	0.009(+)	0.7976(-)	0.9438(-)	0.0002(-)	0.0154(+)	0.049(-)	0.1502(-)	0.8102(-)	0.0652(-)	0.2116(+)	0(-)	0.224(+)	0.4096(+)	0.546(-)	0(-)	0.0034(+)	0.3758(+)	0.0024(-)	0.002(+)	0.6112(-)	0.0008(+)	0.0018(-)	0.705(-)	0.1396(-)	0.0038(+)	0.2508(-)	0.0032(+)	0.0008(+)	0.0644(-)	0.275(-)
c-Kit pathway	0.2892(-)	0.0282(-)	0.3(-)	0.7884(-)	0.047(-)	0.2398(-)	0.04(+)	0.5558(+)	0.3784(+)	0.6712(-)	0.8538(-)	0.4208(+)	0.796(-)	0.4584(-)	0.0068(-)	0.2234(+)	0.3204(+)	0.1094(+)	0.2218(-)	0.0022(+)	0.4336(-)	0.0924(-)	0.1452(-)	0.699(-)	0.0028(+)	0.6318(-)	0.273(+)	0.034(+)	0.0054(+)	0.0784(-)	0.2646(+)	0.4382(-)	0.5344(-)	0.7378(-)	0.784(+)	0.027(+)	0.003(-)	0.5514(+)	0.0362(-)	0.002(+)	0.0004(-)	0.837(+)	0.1916(-)	0.6584(+)	0.1574(+)	0.0024(+)	0.0194(+)	0.2052(-)	0(-)
ER repressed,verified	0.3518(+)	0.0566(+)	0.0588(+)	0.0426(+)	0.0034(-)	0.0536(+)	0.017(+)	0.0372(-)	0.9554(-)	0.4002(-)	0.1782(+)	0.1328(+)	0.3604(+)	0.1768(+)	0.3158(+)	0.4508(-)	0.9584(-)	0.7104(-)	0.08(+)	0.0206(-)	0.7254(-)	0.985(-)	0.1072(+)	0.3078(+)	0.551(-)	0.3228(+)	0.556(+)	0.8274(-)	0.994(-)	0.025(+)	0.2346(-)	0.8056(+)	0.1402(+)	0.025(+)	0.0952(-)	0.0216(+)	0.4918(-)	0.0486(-)	0.021(-)	0.5378(+)	0.8952(+)	0.1574(-)	0.0024(+)	0.4626(-)	0.0066(-)	0.0016(+)	0.1004(-)	0.2528(+)	0.2654(-)
VEGF pathway	0.6526(-)	0.3174(+)	0.4388(-)	0.9372(-)	0.8526(-)	0.8608(-)	0.3988(+)	0.3058(+)	0.4456(-)	0.3908(-)	0.0688(+)	0.5078(+)	0.0022(-)	0.0762(-)	0.002(-)	0.2252(-)	0.343(+)	0.1058(+)	0.708(-)	0.0102(+)	0.421(-)	0.2668(-)	0.0198(-)	0.3324(+)	0.3352(+)	0.9576(+)	0.051(-)	0.2038(+)	0.4046(-)	0.027(-)	0.1196(+)	0.5256(-)	0.8306(+)	0.6214(-)	0.0006(-)	0.6704(+)	0.0104(-)	0.9048(-)	0.5(-)	0.0596(+)	0.0458(-)	0.3204(-)	0.5192(+)	0.7686(-)	0.9832(-)	0.0038(-)	0.1724(+)	0.292(-)	0.0044(-)
IL-10 pathway	0.3984(-)	0.5984(+)	0.8164(-)	0.8188(+)	0.2442(-)	0.7698(+)	0.8638(+)	0.4694(+)	0.6436(+)	0.3078(-)	0.1156(+)	0.792(+)	0.0054(-)	0.085(-)	0.0034(-)	0.1444(-)	0.3566(+)	0.094(+)	0.35(-)	0.0182(+)	0.646(-)	0.4504(-)	0.0148(-)	0.8326(+)	0.2838(+)	0.879(-)	0.057(-)	0.07(+)	0.2652(-)	0.009(-)	0.1192(+)	0.3514(+)	0.4666(+)	0.5016(-)	0.001(-)	0.8234(+)	0.0066(-)	0.89(+)	0.65(-)	0.0198(+)	0.0824(-)	0.3068(-)	0.2908(+)	0.6534(-)	0.5822(-)	0.0122(-)	0.1476(+)	0.1436(-)	0.0038(-)
IFN pathway	0.3934(-)	0.7678(+)	0.4792(-)	0.7824(+)	0.5702(-)	0.743(-)	0.2292(+)	0.3824(+)	0.9292(+)	0.3436(-)	0.069(+)	0.6788(+)	0.0058(-)	0.1172(-)	0.001(-)	0.5916(-)	0.2466(+)	0.1054(+)	0.4976(-)	0.0136(+)	0.7352(-)	0.546(-)	0.0246(-)	0.4764(+)	0.593(+)	0.724(+)	0.072(-)	0.0582(+)	0.4938(-)	0.0918(-)	0.1006(+)	0.7874(-)	0.7284(+)	0.3754(-)	0.0046(-)	0.3966(+)	0.004(-)	0.906(-)	0.5796(-)	0.1032(+)	0.0744(-)	0.4556(-)	0.4636(+)	0.4614(-)	0.9454(+)	0.0106(-)	0.204(+)	0.1448(-)	0.0022(-)
PRL pathway	0.3984(-)	0.7726(+)	0.4794(-)	0.784(+)	0.5782(-)	0.7344(-)	0.2416(+)	0.3714(+)	0.9192(+)	0.3478(-)	0.063(+)	0.6754(+)	0.005(-)	0.1114(-)	0.0024(-)	0.5874(-)	0.2728(+)	0.1124(+)	0.5144(-)	0.0152(+)	0.7284(-)	0.538(-)	0.0232(-)	0.4876(+)	0.5966(+)	0.7218(+)	0.0704(-)	0.0604(+)	0.471(-)	0.0922(-)	0.0982(+)	0.7894(-)	0.753(+)	0.36(-)	0.0044(-)	0.4026(+)	0.005(-)	0.9188(-)	0.603(-)	0.1078(+)	0.0694(-)	0.457(-)	0.4528(+)	0.452(-)	0.9346(+)	0.0096(-)	0.1948(+)	0.143(-)	0.0024(-)
TPO pathway	0.3852(-)	0.75(+)	0.4736(-)	0.8056(+)	0.5588(-)	0.7388(-)	0.2306(+)	0.3666(+)	0.9146(+)	0.3554(-)	0.0672(+)	0.6718(+)	0.0062(-)	0.1176(-)	0.0024(-)	0.5884(-)	0.2722(+)	0.12(+)	0.4968(-)	0.0134(+)	0.7122(-)	0.5496(-)	0.0224(-)	0.4764(+)	0.5964(+)	0.7394(+)	0.078(-)	0.0606(+)	0.4964(-)	0.0876(-)	0.1042(+)	0.7748(-)	0.723(+)	0.3602(-)	0.0062(-)	0.4242(+)	0.0072(-)	0.886(-)	0.5994(-)	0.1086(+)	0.0724(-)	0.4556(-)	0.4578(+)	0.4454(-)	0.9566(+)	0.0084(-)	0.1946(+)	0.1464(-)	0.0016(-)
PDGF pathway	0.9488(+)	0.4568(-)	0.637(-)	0.5418(-)	0.668(+)	0.406(-)	0.2544(+)	0.3102(+)	0.6436(+)	0.1592(-)	0.222(+)	0.4542(+)	0.0058(-)	0.1178(-)	0(-)	0.688(-)	0.3358(+)	0.3262(+)	0.1406(-)	0.0076(+)	0.811(-)	0.4466(-)	0.025(-)	0.8758(+)	0.9144(-)	0.5914(+)	0.081(-)	0.1096(+)	0.6794(-)	0.093(-)	0.0728(+)	0.6386(-)	0.8162(-)	0.3724(-)	0.0024(-)	0.7372(+)	0.0094(-)	0.8766(+)	0.176(-)	0.2826(+)	0.1194(-)	0.261(-)	0.2928(+)	0.6448(-)	0.673(+)	0.0096(-)	0.0866(+)	0.0958(-)	0.0016(-)
Oncostatin M pathway	0.2746(-)	0.2986(-)	0.1848(-)	0.1428(+)	0.745(+)	0.0046(-)	0.097(-)	0.0534(+)	0.3544(-)	0.9972(-)	0.0912(+)	0.464(+)	0.0238(-)	0.5628(-)	0.0384(-)	0.425(-)	0.6514(-)	0.7002(+)	0.6112(+)	0.0338(+)	0.9288(-)	0.4572(-)	0.0286(-)	0.3408(+)	0.7244(-)	0.5408(-)	0.0174(-)	0.9614(-)	0.407(-)	0.632(-)	0.2666(+)	0.1756(+)	0.561(+)	0.1458(-)	0.3628(-)	0.0844(+)	0.084(-)	0.6386(-)	0.0408(-)	0.217(+)	0.1876(-)	0.5912(-)	0.1524(+)	0.8036(-)	0.6572(+)	0.1968(-)	0.6582(+)	0.966(+)	0.0304(-)
T-cell antigen receptor pathway	0.2092(-)	0.1006(-)	0.0094(-)	0.9426(+)	0.6404(-)	0.3304(+)	0.856(+)	0.0184(+)	0.7224(+)	0.0026(-)	0.692(-)	0.8522(+)	0.4484(-)	0.4866(-)	0.0306(+)	0.8208(-)	0.7872(+)	0.1742(+)	0.0064(-)	0.6218(+)	0.0472(-)	0.0846(+)	0.1854(-)	0.7598(+)	0.4694(-)	0.462(+)	0.0474(+)	0.1594(+)	0.1842(+)	0.8054(-)	0.1628(-)	0.1068(-)	0.211(+)	0.9116(+)	0.2516(-)	0.301(-)	0.931(-)	0.3144(+)	0.3402(-)	0.2296(-)	0.0112(-)	0.6022(-)	0.8436(+)	0.345(+)	0.0532(-)	0.4392(-)	0.6478(+)	0.9982(+)	0.0914(-)
B-cell antigen receptor pathway	0.1978(-)	0.104(-)	0.0142(-)	0.9484(+)	0.6508(-)	0.3222(+)	0.8394(+)	0.0244(+)	0.7146(+)	0.0024(-)	0.683(-)	0.8766(+)	0.4534(-)	0.4834(-)	0.027(+)	0.797(-)	0.7802(+)	0.172(+)	0.009(-)	0.6496(+)	0.0528(-)	0.09(+)	0.174(-)	0.7784(+)	0.4806(-)	0.453(+)	0.045(+)	0.1532(+)	0.1732(+)	0.82(-)	0.1708(-)	0.0992(-)	0.2244(+)	0.905(+)	0.253(-)	0.3064(-)	0.9564(-)	0.3122(+)	0.3368(-)	0.2196(-)	0.0176(-)	0.6058(-)	0.8448(+)	0.3542(+)	0.0512(-)	0.4572(-)	0.646(+)	0.9974(-)	0.0958(-)
IL-12 - STAT4 pathway	0.3458(+)	0.4402(+)	0.8902(+)	0.6424(+)	0.1982(-)	0.9878(-)	0.8178(+)	0.7656(-)	0.0974(-)	0.4208(-)	0.2132(+)	0.4826(+)	0.2066(-)	0.25(-)	0.0248(-)	0.1198(-)	0.578(+)	0.2328(+)	0.1138(-)	0.4154(+)	0.9212(+)	0.2976(-)	0.2014(-)	0.2758(+)	0.9844(-)	0.424(-)	0.1576(-)	0.3636(+)	0.171(-)	0.17(-)	0.3776(-)	0.362(-)	0.2798(+)	0.3612(+)	0.003(-)	0.1634(-)	0.3144(-)	0.844(-)	0.5114(-)	0.7974(-)	0.8244(-)	0.6534(-)	0.2464(-)	0.6048(+)	0.817(-)	0.0554(-)	0.754(+)	0.3762(-)	0.876(+)
ER repressed	0.5724(+)	0.4596(+)	0.3936(+)	0.1784(-)	0.083(-)	0.0158(+)	0.3962(+)	0.6252(-)	0.5996(-)	0.304(+)	0.0128(+)	0.737(-)	0.5568(+)	0.0176(+)	0.4206(-)	0.2514(-)	0.3678(+)	0.609(+)	0.337(+)	0.8216(+)	0.6944(+)	0.1114(-)	0.2958(+)	0.5758(-)	0.7178(-)	0.4064(+)	0.6176(-)	0.2362(+)	0.2744(+)	0.1778(+)	0.7448(-)	0.2526(+)	0.3782(-)	0.6816(-)	0.5758(-)	0.5632(+)	0.1978(-)	0.117(+)	0.0794(-)	0.46(+)	0.4222(-)	0.9988(-)	0.026(+)	0.5436(+)	0.537(-)	0.2662(+)	0.451(-)	0.1226(-)	0.715(+)
IL-2 - STAT5 pathway	0.1816(-)	0.8828(-)	0.4774(-)	0.7768(-)	0.3486(+)	0.0376(-)	0.4424(+)	0.0584(+)	0.3038(+)	0.8468(-)	0.263(+)	0.9762(+)	0.1016(-)	0.2918(-)	0.0108(-)	0.1586(+)	0.2056(+)	0.9704(+)	0.9054(-)	0.0284(+)	0.878(-)	0.7906(-)	0.2896(-)	0.4422(+)	0.8282(-)	0.5004(-)	0.112(-)	0.9252(+)	0.4084(+)	0.8442(-)	0.071(+)	0.9472(-)	0.9944(+)	0.2062(-)	0.3606(+)	0.076(+)	0.1516(-)	0.448(-)	0.4172(+)	0.653(-)	0.7664(+)	0.48(-)	0.4132(+)	0.898(-)	0.9976(+)	0.4046(+)	0.0338(+)	0.467(-)	0.0064(-)
IL-4 - STAT6 pathway	0.8268(-)	0.167(-)	0.9212(-)	0.3412(-)	0.143(+)	0.151(-)	0.9104(+)	0.074(+)	0.2082(+)	0.1548(-)	0.67(+)	0.5448(+)	0.184(-)	0.2908(-)	0.0414(-)	0.734(+)	0.6528(+)	0.451(-)	0.1102(-)	0.041(+)	0.4932(-)	0.572(-)	0.2506(-)	0.9778(-)	0.2438(-)	0.5826(+)	0.0978(-)	0.6338(-)	0.4224(+)	0.6144(-)	0.053(+)	0.8562(-)	0.1664(-)	0.592(-)	0.5106(-)	0.5928(+)	0.5966(-)	0.6168(+)	0.0496(-)	0.896(+)	0.689(-)	0.1482(-)	0.138(+)	0.5468(+)	0.2426(+)	0.567(-)	0.1522(+)	0.648(-)	0.0472(-)
Wnt pathway	0.8484(-)	0.1054(-)	0.0878(-)	0.5868(-)	0.3756(-)	0.5084(-)	0.777(-)	0.1506(+)	0.5584(-)	0.4708(-)	0.5168(-)	0.3666(+)	0.487(-)	0.223(-)	0.3342(-)	0.0304(-)	0.3612(-)	0.6036(-)	0.1036(+)	0.0776(+)	0.6856(-)	0.623(+)	0.8554(-)	0.4488(+)	0.1504(+)	0.2008(-)	0.954(-)	0.5176(+)	0.9456(-)	0.5458(-)	0.4826(-)	0.263(-)	0.7334(+)	0.0952(+)	0.4866(-)	0.2886(-)	0.1908(-)	0.38(-)	0.2402(-)	0.0896(+)	0.758(-)	0.8202(-)	0.803(+)	0.9868(+)	0.2838(+)	0.0892(-)	0.6068(+)	0.5986(+)	0.2702(+)
[truncated: 68 more columns]
