# Supplementary material for: Signal transduction pathway profiling of individual tumor samples
Source: BMC Bioinformatics. 2005 Jun 29;6:163. doi: 10.1186/1471-2105-6-163 (PMC1184060; doi:10.1186/1471-2105-6-163)
Supplement: Additional File 1 — All additional files are in tab-delimited format. Tablel_Golub.csv Tablel_Sotirou.csv Table2_Golub.csv Table2_Sotirou.csv Table2_Veer.csv Table3_Golub.csv Table3_Sotirou.csv Table3_Veer.csv Table4_Golub.csv Table4_Sotirou.csv Contingency_Tables_Golub.csv Contingency_Tables_Sotirou.csv Contingency_Tables_Veer.csv [file 1471-2105-6-163-S1.zip › supplement/Table4_Golub.csv]

Pathway	No. (+) samples with p-value <=0.05	No. (-) samples with p-value <=0.05	Family-wise p-value
RANK pathway	8	18	2.232126e-25
EDAR pathway	8	18	2.232126e-25
IL-1 pathway	6	19	8.507429e-24
fMLP pathway	6	15	5.980457e-18
Insulin pathway	6	15	5.980457e-18
TNF-alpha pathway	5	15	1.331783e-16
IL-2 - STAT5 pathway	6	9	1.568931e-10
EGF network	4	6	1.264470e-05
c-Kit pathway	4	5	8.457853e-05
IFN pathway	5	3	4.946014e-04
TPO pathway	4	3	2.505036e-03
PRL pathway	5	2	2.505036e-03
ER induced,verif	4	0	1.203809e-01
IL-12 - STAT4 pathway	4	0	1.203809e-01
IL-10 pathway	3	0	2.955158e-01
TLR4 pathway	1	2	2.955158e-01
ER all,verified	2	0	5.728128e-01
Oncostatin M pathway	2	0	5.728128e-01
VEGF pathway	2	0	5.728128e-01
PDGF pathway	1	0	8.576043e-01
ER induced	1	0	8.576043e-01
IL-4 - STAT6 pathway	0	0	n/a
ER repressed	0	0	n/a
Wnt pathway	0	0	n/a
ER repressed,verified	0	0	n/a
TGFbeta network	0	0	n/a
B-cell antigen receptor pathway	0	0	n/a
T-cell antigen receptor pathway	0	0	n/a
ER all	0	0	n/a
