# Supplementary material for: Signal transduction pathway profiling of individual tumor samples
Source: BMC Bioinformatics. 2005 Jun 29;6:163. doi: 10.1186/1471-2105-6-163 (PMC1184060; doi:10.1186/1471-2105-6-163)
Supplement: Additional File 1 — All additional files are in tab-delimited format. Tablel_Golub.csv Tablel_Sotirou.csv Table2_Golub.csv Table2_Sotirou.csv Table2_Veer.csv Table3_Golub.csv Table3_Sotirou.csv Table3_Veer.csv Table4_Golub.csv Table4_Sotirou.csv Contingency_Tables_Golub.csv Contingency_Tables_Sotirou.csv Contingency_Tables_Veer.csv [file 1471-2105-6-163-S1.zip › supplement/Table4_Sotirou.csv]

Pathway	No. (+) samples with p-value <=0.05	No. (-) samples with p-value <=0.05	Family-wise p-value
ER induced	18	21	5.001238e-25
TGFbeta network	19	18	7.127889e-23
TNF-alpha pathway	18	17	8.572093e-21
RANK pathway	16	18	8.810068e-20
EGF network	17	17	8.810068e-20
EDAR pathway	17	17	8.810068e-20
ER all	14	17	7.328383e-17
TLR4 pathway	14	15	5.156603e-15
c-Kit pathway	16	10	2.124252e-12
Insulin pathway	11	14	1.430305e-11
Wnt pathway	16	8	9.143543e-11
fMLP pathway	10	12	3.180738e-09
IL-1 pathway	11	9	8.834575e-08
ER repressed	8	8	3.263407e-05
TPO pathway	7	7	4.174347e-04
IFN pathway	7	7	4.174347e-04
PRL pathway	6	6	3.937002e-03
PDGF pathway	6	5	1.068061e-02
IL-10 pathway	5	5	2.651671e-02
IL-12 - STAT4 pathway	4	4	1.227708e-01
B-cell antigen receptor pathway	5	3	1.227708e-01
T-cell antigen receptor pathway	5	3	1.227708e-01
VEGF pathway	3	5	1.227708e-01
IL-2 - STAT5 pathway	3	2	5.550178e-01
IL-4 - STAT6 pathway	2	1	8.775497e-01
ER induced,verif	1	0	9.937679e-01
Oncostatin M pathway	1	0	9.937679e-01
ER repressed,verified	1	0	9.937679e-01
ER all,verified	0	0	n/a
